# Supplementary material for: Imaging the subsurface architecture in porphyry copper deposits using local earthquake tomography
Source: Sci Rep. 2023 Apr 26;13:6812. doi: 10.1038/s41598-023-33820-w (PMC10133302; doi:10.1038/s41598-023-33820-w)
Supplement: Supplementary file 3 — Supplementary Table S1. [file 41598_2023_33820_MOESM3_ESM.xlsx]

## Sheet: mocha-r2-it14-vpvs
Imaging ore-forming fluids in porphyry copper deposits using local earthquake tomography
Table S1. P and S wave velocities (km/s) and Vp/Vs ratios used for this study.
Vp/Vs	Vp (km/s)	Vs (km/s)	X (east)	Y (north)	Z(depth)
1.75996	5.78774	3.28856	421227	7.86027e+06	5000
1.75996	5.78774	3.28856	425229	7.86029e+06	5000
1.75996	5.78774	3.28856	429231	7.86031e+06	5000
1.75996	5.78774	3.28856	433232	7.86032e+06	5000
1.75996	5.78774	3.28856	437234	7.86034e+06	5000
1.75996	5.78774	3.28856	441235	7.86035e+06	5000
1.75996	5.78774	3.28856	445237	7.86036e+06	5000
1.75997	5.78772	3.28854	449239	7.86037e+06	5000
1.75997	5.78771	3.28853	453240	7.86038e+06	5000
1.75997	5.78771	3.28852	457242	7.86039e+06	5000
1.75997	5.7877	3.28852	461243	7.8604e+06	5000
1.75998	5.78771	3.28851	465244	7.86041e+06	5000
1.75997	5.78773	3.28854	469246	7.86042e+06	5000
1.75996	5.78775	3.28856	473247	7.86043e+06	5000
1.75996	5.78775	3.28857	477249	7.86043e+06	5000
1.75996	5.78776	3.28857	481250	7.86044e+06	5000
1.75996	5.78776	3.28858	485252	7.86044e+06	5000
1.75996	5.78775	3.28857	489253	7.86044e+06	5000
1.75996	5.78774	3.28856	493255	7.86044e+06	5000
1.75996	5.78774	3.28856	497256	7.86044e+06	5000
1.75996	5.78774	3.28856	501257	7.86045e+06	5000
1.75996	5.78774	3.28856	505259	7.86044e+06	5000
1.75996	5.78774	3.28856	509260	7.86044e+06	5000
1.75996	5.78774	3.28856	513262	7.86044e+06	5000
1.75996	5.78774	3.28856	517263	7.86044e+06	5000
1.75996	5.78774	3.28856	521264	7.86043e+06	5000
1.75996	5.78774	3.28856	525266	7.86043e+06	5000
1.75996	5.78774	3.28856	529267	7.86042e+06	5000
1.75996	5.78774	3.28856	533269	7.86041e+06	5000
1.75996	5.78774	3.28856	537270	7.86041e+06	5000
1.75996	5.78774	3.28856	541272	7.8604e+06	5000
1.75996	5.78774	3.28856	421245	7.85627e+06	5000
1.75996	5.78774	3.28856	425245	7.85629e+06	5000
1.75996	5.78774	3.28856	429246	7.85631e+06	5000
1.75996	5.78774	3.28856	433247	7.85632e+06	5000
1.7599	5.78786	3.28874	437248	7.85633e+06	5000
1.75968	5.78814	3.28932	441248	7.85635e+06	5000
1.75921	5.7879	3.29006	445249	7.85636e+06	5000
1.75874	5.7908	3.29259	449250	7.85637e+06	5000
1.75824	5.79382	3.29524	453250	7.85638e+06	5000
1.75785	5.79756	3.29809	457251	7.85639e+06	5000
1.75768	5.80045	3.30005	461252	7.8564e+06	5000
1.75801	5.80457	3.30178	465252	7.85641e+06	5000
1.75836	5.80247	3.29993	469253	7.85642e+06	5000
1.75875	5.80013	3.29787	473253	7.85642e+06	5000
1.7591	5.79602	3.29488	477254	7.85643e+06	5000
1.7595	5.79313	3.29248	481254	7.85643e+06	5000
1.75965	5.78935	3.29007	485255	7.85644e+06	5000
1.75977	5.78854	3.28936	489255	7.85644e+06	5000
1.75988	5.78785	3.28878	493256	7.85644e+06	5000
1.75998	5.7881	3.28873	497257	7.85644e+06	5000
1.75996	5.78782	3.2886	501257	7.85644e+06	5000
1.75996	5.78774	3.28856	505258	7.85644e+06	5000
1.75996	5.78774	3.28856	509258	7.85644e+06	5000
1.75996	5.78774	3.28856	513259	7.85644e+06	5000
1.75996	5.78774	3.28856	517259	7.85644e+06	5000
1.75996	5.78774	3.28856	521260	7.85643e+06	5000
1.75996	5.78774	3.28856	525260	7.85643e+06	5000
1.75996	5.78774	3.28856	529261	7.85642e+06	5000
1.75996	5.78774	3.28856	533261	7.85641e+06	5000
1.75996	5.78774	3.28856	537262	7.85641e+06	5000
1.75996	5.78774	3.28856	541263	7.8564e+06	5000
1.75996	5.78774	3.28856	421262	7.85227e+06	5000
1.75996	5.78774	3.28856	425262	7.85229e+06	5000
1.75995	5.78771	3.28857	429262	7.8523e+06	5000
1.75995	5.78402	3.28646	433262	7.85232e+06	5000
1.76032	5.78121	3.28419	437262	7.85233e+06	5000
1.75944	5.77636	3.28308	441261	7.85235e+06	5000
1.7566	5.76817	3.28372	445261	7.85236e+06	5000
1.75395	5.76889	3.28908	449261	7.85237e+06	5000
1.75132	5.77842	3.29946	453261	7.85238e+06	5000
1.74802	5.78865	3.31155	457260	7.85239e+06	5000
1.74699	5.80442	3.32252	461260	7.8524e+06	5000
1.74998	5.82329	3.32764	465260	7.85241e+06	5000
1.75261	5.82124	3.32148	469260	7.85242e+06	5000
1.75514	5.81119	3.31095	473259	7.85242e+06	5000
1.75803	5.79684	3.29736	477259	7.85243e+06	5000
1.76012	5.77758	3.2825	481259	7.85243e+06	5000
1.76005	5.76256	3.27408	485258	7.85244e+06	5000
1.76018	5.76213	3.2736	489258	7.85244e+06	5000
1.76035	5.7656	3.27526	493258	7.85244e+06	5000
1.76044	5.7722	3.27884	497257	7.85244e+06	5000
1.76026	5.78058	3.28394	501257	7.85244e+06	5000
1.76017	5.78522	3.28673	505256	7.85244e+06	5000
1.76008	5.78698	3.28791	509256	7.85244e+06	5000
1.75999	5.78754	3.28839	513256	7.85244e+06	5000
1.75996	5.78774	3.28856	517255	7.85243e+06	5000
1.75996	5.78774	3.28856	521255	7.85243e+06	5000
1.75996	5.78774	3.28856	525255	7.85242e+06	5000
1.75996	5.78774	3.28856	529254	7.85242e+06	5000
1.75996	5.78774	3.28856	533254	7.85241e+06	5000
1.75996	5.78774	3.28856	537254	7.8524e+06	5000
1.75996	5.78774	3.28856	541254	7.8524e+06	5000
1.75996	5.78774	3.28856	421280	7.84827e+06	5000
1.75996	5.78774	3.28856	425279	7.84829e+06	5000
1.75979	5.78739	3.28868	429278	7.8483e+06	5000
1.75937	5.77587	3.28292	433277	7.84832e+06	5000
1.7605	5.76556	3.27495	437275	7.84833e+06	5000
1.75886	5.74733	3.26764	441274	7.84835e+06	5000
1.7524	5.72178	3.26511	445273	7.84836e+06	5000
1.74658	5.71105	3.26984	449272	7.84837e+06	5000
1.74111	5.72663	3.28907	453271	7.84838e+06	5000
1.73291	5.74694	3.31636	457270	7.84839e+06	5000
1.72928	5.78382	3.34464	461269	7.8484e+06	5000
1.7354	5.82401	3.35601	465268	7.84841e+06	5000
1.74066	5.8304	3.34952	469266	7.84841e+06	5000
1.74547	5.81361	3.33069	473265	7.84842e+06	5000
1.75082	5.7796	3.30108	477264	7.84843e+06	5000
1.75552	5.73418	3.26637	481263	7.84843e+06	5000
1.75521	5.70615	3.25097	485261	7.84843e+06	5000
1.75536	5.70124	3.24791	489260	7.84844e+06	5000
1.75639	5.70573	3.24856	493259	7.84844e+06	5000
1.75827	5.72566	3.25641	497258	7.84844e+06	5000
1.75884	5.75234	3.27054	501257	7.84844e+06	5000
1.75949	5.76697	3.27763	505255	7.84844e+06	5000
1.76007	5.77701	3.28226	509254	7.84844e+06	5000
1.76014	5.78455	3.28642	513253	7.84844e+06	5000
1.75996	5.78772	3.28855	517252	7.84843e+06	5000
1.75996	5.78774	3.28856	521250	7.84843e+06	5000
1.75996	5.78774	3.28856	525249	7.84842e+06	5000
1.75996	5.78774	3.28856	529248	7.84842e+06	5000
1.75996	5.78774	3.28856	533247	7.84841e+06	5000
1.75996	5.78774	3.28856	537246	7.8484e+06	5000
1.75996	5.78774	3.28856	541244	7.84839e+06	5000
1.75996	5.78774	3.28856	421297	7.84427e+06	5000
1.75996	5.78774	3.28856	425295	7.84428e+06	5000
1.75965	5.78687	3.28865	429293	7.8443e+06	5000
1.7588	5.77041	3.28088	433291	7.84432e+06	5000
1.76063	5.75876	3.27085	437289	7.84433e+06	5000
1.75806	5.73136	3.26005	441287	7.84434e+06	5000
1.74809	5.69379	3.25716	445285	7.84436e+06	5000
1.73964	5.67858	3.26422	449283	7.84437e+06	5000
1.7321	5.70231	3.29214	453281	7.84438e+06	5000
1.71942	5.72416	3.32912	457279	7.84439e+06	5000
1.71291	5.77278	3.37016	461277	7.8444e+06	5000
1.72049	5.82214	3.38401	465275	7.84441e+06	5000
1.72613	5.8236	3.37378	469273	7.84441e+06	5000
1.73051	5.7893	3.34544	473271	7.84442e+06	5000
1.73667	5.73303	3.30116	477269	7.84442e+06	5000
1.74392	5.66626	3.24916	481267	7.84443e+06	5000
1.7452	5.63152	3.22687	485265	7.84443e+06	5000
1.74699	5.62596	3.22037	489263	7.84444e+06	5000
1.75078	5.63232	3.21703	493261	7.84444e+06	5000
1.75568	5.67006	3.22955	497258	7.84444e+06	5000
1.75752	5.7158	3.25219	501256	7.84444e+06	5000
1.75864	5.74111	3.26452	505254	7.84444e+06	5000
1.75995	5.76192	3.27391	509252	7.84444e+06	5000
1.76018	5.78111	3.28439	513250	7.84443e+06	5000
1.75997	5.78765	3.2885	517248	7.84443e+06	5000
1.75996	5.78774	3.28856	521246	7.84443e+06	5000
1.75996	5.78774	3.28856	525244	7.84442e+06	5000
1.75996	5.78774	3.28856	529241	7.84442e+06	5000
1.75996	5.78774	3.28856	533239	7.84441e+06	5000
1.75996	5.78774	3.28856	537237	7.8444e+06	5000
1.75996	5.78774	3.28856	541235	7.84439e+06	5000
1.75996	5.78774	3.28856	421314	7.84027e+06	5000
1.75996	5.78774	3.28856	425312	7.84028e+06	5000
1.7596	5.78634	3.28845	429309	7.8403e+06	5000
1.75853	5.76527	3.27845	433306	7.84031e+06	5000
1.76137	5.75151	3.26536	437303	7.84033e+06	5000
1.75738	5.71303	3.25087	441300	7.84034e+06	5000
1.74275	5.66148	3.24859	445298	7.84035e+06	5000
1.73043	5.63622	3.25712	449295	7.84037e+06	5000
1.71852	5.66002	3.29355	453292	7.84038e+06	5000
1.69799	5.67541	3.34243	457289	7.84039e+06	5000
1.6862	5.72767	3.39679	461286	7.8404e+06	5000
1.69439	5.77821	3.4102	465283	7.8404e+06	5000
1.69969	5.77811	3.39951	469280	7.84041e+06	5000
1.7046	5.73412	3.36391	473277	7.84042e+06	5000
1.71469	5.66718	3.30507	477274	7.84042e+06	5000
1.72804	5.59514	3.23785	481271	7.84043e+06	5000
1.73338	5.56873	3.21265	485268	7.84043e+06	5000
1.73901	5.56791	3.20177	489265	7.84043e+06	5000
1.74701	5.57942	3.19371	493262	7.84044e+06	5000
1.75487	5.635	3.21106	497259	7.84044e+06	5000
1.75731	5.69374	3.24003	501256	7.84044e+06	5000
1.75842	5.72353	3.25494	505253	7.84044e+06	5000
1.76017	5.75194	3.26784	509250	7.84044e+06	5000
1.76024	5.77997	3.28362	513247	7.84043e+06	5000
1.75997	5.78759	3.28846	517244	7.84043e+06	5000
1.75996	5.78774	3.28856	521241	7.84043e+06	5000
1.75996	5.78774	3.28856	525238	7.84042e+06	5000
1.75996	5.78774	3.28856	529235	7.84041e+06	5000
1.75996	5.78774	3.28856	533232	7.84041e+06	5000
1.75996	5.78774	3.28856	537229	7.8404e+06	5000
1.75996	5.78774	3.28856	541226	7.84039e+06	5000
1.75996	5.78774	3.28856	421332	7.83626e+06	5000
1.75996	5.78774	3.28856	425328	7.83628e+06	5000
1.75944	5.78525	3.28811	429325	7.8363e+06	5000
1.75799	5.75638	3.27442	433321	7.83631e+06	5000
1.76115	5.73357	3.25558	437317	7.83633e+06	5000
1.75443	5.67243	3.2332	441314	7.83634e+06	5000
1.73457	5.59983	3.22836	445310	7.83635e+06	5000
1.71811	5.55524	3.23334	449306	7.83636e+06	5000
1.70223	5.57209	3.27341	453302	7.83638e+06	5000
1.67617	5.58332	3.33101	457298	7.83639e+06	5000
1.66304	5.64961	3.39716	461295	7.83639e+06	5000
1.67507	5.70788	3.40755	465291	7.8364e+06	5000
1.6835	5.7233	3.39964	469287	7.83641e+06	5000
1.69096	5.68426	3.36155	473283	7.83642e+06	5000
1.70466	5.61613	3.29457	477279	7.83642e+06	5000
1.7224	5.54533	3.21954	481275	7.83643e+06	5000
1.72921	5.53053	3.19829	485271	7.83643e+06	5000
1.73511	5.5284	3.18619	489267	7.83643e+06	5000
1.74497	5.54406	3.17717	493264	7.83643e+06	5000
1.75438	5.61329	3.19958	497260	7.83644e+06	5000
1.75647	5.67828	3.23277	501256	7.83644e+06	5000
1.75749	5.70946	3.24865	505252	7.83644e+06	5000
1.76014	5.74573	3.26436	509248	7.83643e+06	5000
1.76016	5.77933	3.2834	513244	7.83643e+06	5000
1.75994	5.78732	3.28837	517240	7.83643e+06	5000
1.75996	5.78777	3.28858	521236	7.83642e+06	5000
1.75996	5.78774	3.28856	525232	7.83642e+06	5000
1.75996	5.78774	3.28856	529228	7.83641e+06	5000
1.75996	5.78774	3.28856	533225	7.83641e+06	5000
1.75996	5.78774	3.28856	537221	7.8364e+06	5000
1.75996	5.78774	3.28856	541217	7.83639e+06	5000
1.75996	5.78774	3.28856	421350	7.83226e+06	5000
1.75996	5.78774	3.28856	425345	7.83228e+06	5000
1.75941	5.78366	3.28727	429340	7.8323e+06	5000
1.75777	5.75689	3.27511	433336	7.83231e+06	5000
1.76039	5.73218	3.2562	437331	7.83232e+06	5000
1.75192	5.66047	3.23101	441327	7.83234e+06	5000
1.72975	5.57899	3.22532	445322	7.83235e+06	5000
1.7102	5.52253	3.22918	449317	7.83236e+06	5000
1.69209	5.52057	3.26257	453313	7.83237e+06	5000
1.66395	5.51705	3.31564	457308	7.83238e+06	5000
1.64844	5.5676	3.3775	461303	7.83239e+06	5000
1.65898	5.60651	3.37949	465298	7.8324e+06	5000
1.66813	5.62832	3.37402	469294	7.83241e+06	5000
1.67431	5.59984	3.34456	473289	7.83241e+06	5000
1.68704	5.5426	3.28539	477284	7.83242e+06	5000
1.7074	5.50668	3.22518	481279	7.83242e+06	5000
1.71649	5.52561	3.21914	485275	7.83243e+06	5000
1.72258	5.52434	3.20701	489270	7.83243e+06	5000
1.73463	5.54187	3.19484	493265	7.83243e+06	5000
1.74665	5.6162	3.21541	497260	7.83243e+06	5000
1.74988	5.66758	3.23884	501255	7.83243e+06	5000
1.7523	5.68998	3.24715	505251	7.83243e+06	5000
1.75715	5.73256	3.26242	509246	7.83243e+06	5000
1.75866	5.77223	3.28217	513241	7.83243e+06	5000
1.75944	5.78294	3.28681	517236	7.83243e+06	5000
1.75983	5.78719	3.28849	521231	7.83242e+06	5000
1.75995	5.78776	3.28859	525227	7.83242e+06	5000
1.75996	5.78774	3.28856	529222	7.83241e+06	5000
1.75996	5.78774	3.28856	533217	7.8324e+06	5000
1.75996	5.78774	3.28856	537212	7.8324e+06	5000
1.75996	5.78774	3.28856	541208	7.83239e+06	5000
1.75996	5.78774	3.28856	421367	7.82826e+06	5000
1.75996	5.78774	3.28856	425362	7.82828e+06	5000
1.75968	5.78247	3.28609	429356	7.82829e+06	5000
1.75901	5.76897	3.27967	433351	7.82831e+06	5000
1.76066	5.75188	3.2669	437345	7.82832e+06	5000
1.75256	5.68691	3.24491	441340	7.82834e+06	5000
1.7321	5.61429	3.24132	445334	7.82835e+06	5000
1.71291	5.55877	3.24522	449329	7.82836e+06	5000
1.69455	5.52896	3.26279	453323	7.82837e+06	5000
1.66819	5.49592	3.29455	457317	7.82838e+06	5000
1.64976	5.50275	3.33549	461312	7.82839e+06	5000
1.65519	5.50325	3.32486	465306	7.8284e+06	5000
1.66213	5.5144	3.31767	469301	7.82841e+06	5000
1.66551	5.49543	3.29956	473295	7.82841e+06	5000
1.67729	5.47025	3.26136	477289	7.82842e+06	5000
1.70084	5.49646	3.23162	481284	7.82842e+06	5000
1.71311	5.55307	3.24152	485278	7.82843e+06	5000
1.71881	5.55851	3.23393	489272	7.82843e+06	5000
1.73064	5.58065	3.22462	493267	7.82843e+06	5000
1.74038	5.64152	3.24154	497261	7.82843e+06	5000
1.74179	5.65618	3.24734	501255	7.82843e+06	5000
1.74363	5.66496	3.24895	505249	7.82843e+06	5000
1.75039	5.70966	3.26194	509244	7.82843e+06	5000
1.75421	5.75197	3.27896	513238	7.82843e+06	5000
1.75739	5.76878	3.28258	517232	7.82842e+06	5000
1.75897	5.78309	3.28778	521227	7.82842e+06	5000
1.75989	5.78743	3.28851	525221	7.82842e+06	5000
1.75996	5.78778	3.28858	529215	7.82841e+06	5000
1.75996	5.78773	3.28855	533210	7.8284e+06	5000
1.75996	5.78774	3.28856	537204	7.82839e+06	5000
1.75996	5.78774	3.28856	541198	7.82839e+06	5000
1.75996	5.78774	3.28856	421385	7.82426e+06	5000
1.75996	5.78774	3.28856	425378	7.82428e+06	5000
1.7599	5.78158	3.28517	429372	7.82429e+06	5000
1.76016	5.77699	3.28209	433366	7.82431e+06	5000
1.76108	5.75765	3.26938	437359	7.82432e+06	5000
1.75396	5.69014	3.24416	441353	7.82434e+06	5000
1.73526	5.61876	3.23799	445346	7.82435e+06	5000
1.71588	5.55393	3.23678	449340	7.82436e+06	5000
1.69631	5.49372	3.23862	453334	7.82437e+06	5000
1.67051	5.44794	3.26125	457327	7.82438e+06	5000
1.64901	5.43777	3.29759	461320	7.82439e+06	5000
1.65153	5.42468	3.28464	465314	7.8244e+06	5000
1.65811	5.44962	3.28664	469307	7.82441e+06	5000
1.6608	5.45691	3.28571	473301	7.82441e+06	5000
1.67283	5.46198	3.26511	477294	7.82442e+06	5000
1.69812	5.53387	3.25883	481288	7.82442e+06	5000
1.70931	5.61596	3.28551	485281	7.82443e+06	5000
1.71237	5.61617	3.27976	489275	7.82443e+06	5000
1.72231	5.63555	3.2721	493268	7.82443e+06	5000
1.72934	5.67363	3.28082	497261	7.82443e+06	5000
1.72956	5.64394	3.26322	501255	7.82443e+06	5000
1.73227	5.62917	3.2496	505248	7.82443e+06	5000
1.74205	5.66876	3.25407	509242	7.82443e+06	5000
1.74896	5.70684	3.263	513235	7.82443e+06	5000
1.75525	5.72938	3.26414	517229	7.82442e+06	5000
1.75835	5.7608	3.27625	521222	7.82442e+06	5000
1.76064	5.77743	3.28144	525215	7.82441e+06	5000
1.76065	5.78312	3.28465	529209	7.82441e+06	5000
1.76044	5.78568	3.2865	533202	7.8244e+06	5000
1.75997	5.78771	3.28854	537196	7.82439e+06	5000
1.75996	5.78774	3.28856	541189	7.82438e+06	5000
1.75996	5.78774	3.28856	421402	7.82026e+06	5000
1.75996	5.78774	3.28856	425395	7.82027e+06	5000
1.75993	5.78053	3.28452	429388	7.82029e+06	5000
1.76043	5.78045	3.28354	433381	7.82031e+06	5000
1.75948	5.75698	3.27198	437373	7.82032e+06	5000
1.75322	5.68755	3.24406	441366	7.82033e+06	5000
1.73778	5.6211	3.23464	445359	7.82035e+06	5000
1.71984	5.55657	3.23086	449351	7.82036e+06	5000
1.70352	5.48411	3.21929	453344	7.82037e+06	5000
1.68668	5.44388	3.22757	457337	7.82038e+06	5000
1.67091	5.4359	3.25327	461329	7.82039e+06	5000
1.67589	5.42523	3.23723	465322	7.8204e+06	5000
1.68742	5.4624	3.23712	469314	7.8204e+06	5000
1.68991	5.4868	3.24679	473307	7.82041e+06	5000
1.69533	5.50328	3.24614	477299	7.82042e+06	5000
1.7116	5.5942	3.2684	481292	7.82042e+06	5000
1.7122	5.67011	3.3116	485284	7.82042e+06	5000
1.70348	5.64926	3.3163	489277	7.82043e+06	5000
1.70673	5.65739	3.31475	493270	7.82043e+06	5000
1.70906	5.66794	3.31641	497262	7.82043e+06	5000
1.70826	5.59825	3.27716	501255	7.82043e+06	5000
1.71323	5.56801	3.25	505247	7.82043e+06	5000
1.72736	5.60844	3.24683	509240	7.82043e+06	5000
1.73556	5.63971	3.24951	513232	7.82043e+06	5000
1.74613	5.6729	3.24884	517225	7.82042e+06	5000
1.75271	5.72582	3.26685	521217	7.82042e+06	5000
1.75759	5.75938	3.27686	525210	7.82041e+06	5000
1.75862	5.77212	3.28219	529202	7.82041e+06	5000
1.7605	5.7829	3.2848	533195	7.8204e+06	5000
1.75998	5.78762	3.28846	537187	7.82039e+06	5000
1.75996	5.78774	3.28856	541180	7.82038e+06	5000
1.75996	5.78774	3.28856	421420	7.81625e+06	5000
1.75996	5.78774	3.28856	425412	7.81627e+06	5000
1.76011	5.78045	3.28413	429404	7.81629e+06	5000
1.7602	5.78862	3.28862	433396	7.8163e+06	5000
1.75741	5.77128	3.28397	437387	7.81632e+06	5000
1.75363	5.72157	3.2627	441379	7.81633e+06	5000
1.74236	5.67731	3.2584	445371	7.81634e+06	5000
1.72509	5.62309	3.25959	449363	7.81636e+06	5000
1.71174	5.546	3.23997	453354	7.81637e+06	5000
1.70106	5.5039	3.23556	457346	7.81638e+06	5000
1.6843	5.47151	3.24854	461338	7.81639e+06	5000
1.68492	5.43759	3.22721	465330	7.81639e+06	5000
1.69553	5.4642	3.22271	469321	7.8164e+06	5000
1.69422	5.48217	3.2358	473313	7.81641e+06	5000
1.69282	5.49802	3.24785	477305	7.81641e+06	5000
1.70311	5.59935	3.28772	481296	7.81642e+06	5000
1.69911	5.67098	3.33762	485288	7.81642e+06	5000
1.68736	5.64665	3.34645	489279	7.81643e+06	5000
1.68977	5.65725	3.34794	493271	7.81643e+06	5000
1.69115	5.65105	3.34155	497263	7.81643e+06	5000
1.6919	5.56083	3.28674	501254	7.81643e+06	5000
1.69909	5.52453	3.25146	505246	7.81643e+06	5000
1.71501	5.56057	3.2423	509238	7.81643e+06	5000
1.72303	5.58107	3.2391	513229	7.81642e+06	5000
1.73709	5.62434	3.2378	517221	7.81642e+06	5000
1.74661	5.69332	3.25964	521212	7.81642e+06	5000
1.75407	5.74003	3.2724	525204	7.81641e+06	5000
1.75641	5.7601	3.27947	529196	7.8164e+06	5000
1.76055	5.78126	3.28378	533187	7.8164e+06	5000
1.75999	5.78753	3.2884	537179	7.81639e+06	5000
1.75996	5.78774	3.28856	541171	7.81638e+06	5000
1.75996	5.78774	3.28856	421438	7.81225e+06	5000
1.75996	5.78774	3.28856	425429	7.81227e+06	5000
1.7601	5.78141	3.2847	429420	7.81229e+06	5000
1.75923	5.79018	3.29132	433411	7.8123e+06	5000
1.75474	5.77093	3.28876	437402	7.81232e+06	5000
1.75238	5.73079	3.27029	441392	7.81233e+06	5000
1.74462	5.70445	3.26974	445383	7.81234e+06	5000
1.7303	5.66062	3.27147	449374	7.81236e+06	5000
1.72077	5.5956	3.2518	453365	7.81237e+06	5000
1.71626	5.57193	3.24656	457356	7.81238e+06	5000
1.7015	5.54891	3.26119	461347	7.81239e+06	5000
1.69951	5.51407	3.24451	465337	7.81239e+06	5000
1.7069	5.53454	3.24244	469328	7.8124e+06	5000
1.70302	5.54409	3.25544	473319	7.81241e+06	5000
1.69678	5.54717	3.26923	477310	7.81241e+06	5000
1.70215	5.62242	3.30312	481300	7.81242e+06	5000
1.69646	5.66499	3.33931	485291	7.81242e+06	5000
1.68503	5.64015	3.34721	489282	7.81242e+06	5000
1.68821	5.64679	3.34484	493273	7.81243e+06	5000
1.68834	5.62326	3.33065	497263	7.81243e+06	5000
1.68804	5.5257	3.27345	501254	7.81243e+06	5000
1.69317	5.48204	3.23774	505245	7.81243e+06	5000
1.70715	5.49741	3.22023	509235	7.81242e+06	5000
1.71166	5.50174	3.21428	513226	7.81242e+06	5000
1.72732	5.55336	3.21501	517217	7.81242e+06	5000
1.73941	5.63725	3.2409	521208	7.81241e+06	5000
1.74972	5.70314	3.25946	525198	7.81241e+06	5000
1.75395	5.74057	3.27293	529189	7.8124e+06	5000
1.76055	5.77799	3.28192	533180	7.8124e+06	5000
1.75999	5.78755	3.2884	537171	7.81239e+06	5000
1.75996	5.78774	3.28856	541161	7.81238e+06	5000
1.75996	5.78774	3.28856	421456	7.80825e+06	5000
1.75996	5.78774	3.28856	425446	7.80827e+06	5000
1.75991	5.78244	3.28564	429436	7.80829e+06	5000
1.75707	5.78311	3.29134	433426	7.8083e+06	5000
1.75077	5.75454	3.28687	437416	7.80832e+06	5000
1.74628	5.71119	3.2705	441406	7.80833e+06	5000
1.73764	5.68946	3.27424	445396	7.80834e+06	5000
1.72224	5.65095	3.28117	449386	7.80835e+06	5000
1.71473	5.60845	3.27074	453376	7.80836e+06	5000
1.71469	5.62065	3.27794	457365	7.80837e+06	5000
1.70748	5.63902	3.30255	461355	7.80838e+06	5000
1.709	5.6262	3.29209	465345	7.80839e+06	5000
1.71844	5.65359	3.28996	469335	7.8084e+06	5000
1.71547	5.66421	3.30185	473325	7.80841e+06	5000
1.70506	5.64614	3.3114	477315	7.80841e+06	5000
1.70252	5.67762	3.33483	481305	7.80842e+06	5000
1.69319	5.69923	3.36598	485294	7.80842e+06	5000
1.68249	5.68283	3.37764	489284	7.80842e+06	5000
1.68658	5.68661	3.37168	493274	7.80842e+06	5000
1.68687	5.65098	3.34998	497264	7.80843e+06	5000
1.68588	5.54726	3.29043	501254	7.80843e+06	5000
1.68893	5.47507	3.24174	505244	7.80843e+06	5000
1.69834	5.44773	3.20768	509233	7.80842e+06	5000
1.69772	5.42129	3.19327	513223	7.80842e+06	5000
1.71449	5.47259	3.19197	517213	7.80842e+06	5000
1.72983	5.5645	3.2168	521203	7.80841e+06	5000
1.74321	5.652	3.24229	525193	7.80841e+06	5000
1.75053	5.71395	3.26412	529183	7.8084e+06	5000
1.76037	5.77223	3.27899	533172	7.80839e+06	5000
1.76007	5.78614	3.28746	537162	7.80839e+06	5000
1.75996	5.78774	3.28856	541152	7.80838e+06	5000
1.75996	5.78774	3.28856	421473	7.80425e+06	5000
1.75996	5.78774	3.28856	425463	7.80427e+06	5000
1.75975	5.78344	3.28651	429452	7.80428e+06	5000
1.75505	5.77742	3.29188	433441	7.8043e+06	5000
1.74691	5.73903	3.28525	437430	7.80431e+06	5000
1.74006	5.69772	3.27444	441419	7.80433e+06	5000
1.72966	5.6778	3.2826	445408	7.80434e+06	5000
1.71125	5.64299	3.29758	449397	7.80435e+06	5000
1.70366	5.61451	3.29557	453386	7.80436e+06	5000
1.70593	5.64844	3.31106	457375	7.80437e+06	5000
1.70419	5.6759	3.33055	461364	7.80438e+06	5000
1.70861	5.67173	3.31951	465353	7.80439e+06	5000
1.72256	5.68939	3.30287	469342	7.8044e+06	5000
1.7248	5.69969	3.30455	473331	7.8044e+06	5000
1.71539	5.67794	3.31	477320	7.80441e+06	5000
1.71005	5.69498	3.33029	481309	7.80441e+06	5000
1.70051	5.70752	3.35635	485298	7.80442e+06	5000
1.69199	5.72124	3.38137	489287	7.80442e+06	5000
1.69491	5.73013	3.38079	493276	7.80442e+06	5000
1.69242	5.6824	3.35756	497265	7.80442e+06	5000
1.68762	5.582	3.30762	501253	7.80442e+06	5000
1.68725	5.49893	3.25912	505242	7.80442e+06	5000
1.68932	5.43082	3.2148	509231	7.80442e+06	5000
1.68282	5.37864	3.1962	513220	7.80442e+06	5000
1.69983	5.4274	3.19291	517209	7.80442e+06	5000
1.71881	5.51272	3.20729	521198	7.80441e+06	5000
1.73471	5.6075	3.23253	525187	7.80441e+06	5000
1.74584	5.68816	3.25813	529176	7.8044e+06	5000
1.75946	5.76278	3.2753	533165	7.80439e+06	5000
1.76022	5.78128	3.2844	537154	7.80439e+06	5000
1.75996	5.78774	3.28856	541143	7.80438e+06	5000
1.75996	5.78774	3.28856	421491	7.80025e+06	5000
1.75996	5.78774	3.28856	425479	7.80027e+06	5000
1.75972	5.78478	3.28732	429468	7.80028e+06	5000
1.75387	5.78094	3.29611	433456	7.8003e+06	5000
1.74572	5.73711	3.28639	437444	7.80031e+06	5000
1.73855	5.69939	3.27823	441432	7.80033e+06	5000
1.72604	5.67428	3.28745	445420	7.80034e+06	5000
1.70277	5.63187	3.30747	449409	7.80035e+06	5000
1.69104	5.59185	3.30675	453397	7.80036e+06	5000
1.68755	5.62739	3.33464	457385	7.80037e+06	5000
1.67978	5.63964	3.35738	461373	7.80038e+06	5000
1.67944	5.63275	3.35395	465361	7.80039e+06	5000
1.69276	5.6442	3.33432	469349	7.8004e+06	5000
1.69802	5.66262	3.33484	473337	7.8004e+06	5000
1.69221	5.64807	3.33769	477325	7.80041e+06	5000
1.69286	5.66923	3.34891	481313	7.80041e+06	5000
1.69238	5.69108	3.36277	485301	7.80042e+06	5000
1.69366	5.73926	3.38867	489289	7.80042e+06	5000
1.6983	5.74959	3.38551	493277	7.80042e+06	5000
1.69785	5.68969	3.35112	497265	7.80042e+06	5000
1.69187	5.5967	3.30799	501253	7.80042e+06	5000
1.68779	5.50187	3.25981	505241	7.80042e+06	5000
1.68346	5.39055	3.20207	509229	7.80042e+06	5000
1.67854	5.32811	3.17425	513217	7.80042e+06	5000
1.69551	5.37516	3.17023	517205	7.80041e+06	5000
1.71637	5.45159	3.17623	521193	7.80041e+06	5000
1.73381	5.55464	3.20372	525181	7.8004e+06	5000
1.74705	5.65945	3.23944	529169	7.8004e+06	5000
1.75966	5.74627	3.26556	533157	7.80039e+06	5000
1.76058	5.77398	3.27959	537145	7.80038e+06	5000
1.75999	5.78799	3.28865	541134	7.80037e+06	5000
1.75996	5.78774	3.28856	421509	7.79625e+06	5000
1.75996	5.78774	3.28856	425496	7.79626e+06	5000
1.7597	5.7859	3.28801	429484	7.79628e+06	5000
1.75453	5.78708	3.29836	433471	7.7963e+06	5000
1.74866	5.73459	3.27942	437458	7.79631e+06	5000
1.74234	5.68808	3.26462	441446	7.79632e+06	5000
1.72832	5.64399	3.26559	445433	7.79634e+06	5000
1.70279	5.58789	3.28161	449420	7.79635e+06	5000
1.68726	5.52371	3.27377	453407	7.79636e+06	5000
1.67544	5.55414	3.31504	457394	7.79637e+06	5000
1.66158	5.56198	3.34741	461382	7.79638e+06	5000
1.65791	5.57158	3.36061	465369	7.79639e+06	5000
1.67046	5.58521	3.34352	469356	7.79639e+06	5000
1.67548	5.62288	3.35598	473343	7.7964e+06	5000
1.67378	5.62406	3.36009	477330	7.79641e+06	5000
1.67902	5.65597	3.36862	481317	7.79641e+06	5000
1.68422	5.67893	3.37184	485304	7.79642e+06	5000
1.68831	5.74797	3.40457	489292	7.79642e+06	5000
1.69307	5.74142	3.39114	493279	7.79642e+06	5000
1.69243	5.66234	3.3457	497266	7.79642e+06	5000
1.68362	5.5564	3.30026	501253	7.79642e+06	5000
1.67586	5.44123	3.24682	505240	7.79642e+06	5000
1.66914	5.29492	3.17224	509227	7.79642e+06	5000
1.66809	5.23984	3.14123	513214	7.79642e+06	5000
1.68675	5.2888	3.1355	517201	7.79641e+06	5000
1.71129	5.37161	3.13892	521188	7.79641e+06	5000
1.7316	5.49488	3.1733	525176	7.7964e+06	5000
1.74748	5.62973	3.22162	529163	7.7964e+06	5000
1.75944	5.72738	3.25522	533150	7.79639e+06	5000
1.76082	5.7676	3.27552	537137	7.79638e+06	5000
1.76002	5.78835	3.2888	541124	7.79637e+06	5000
1.75996	5.78774	3.28856	421527	7.79224e+06	5000
1.75996	5.78774	3.28856	425513	7.79226e+06	5000
1.75976	5.78651	3.28824	429500	7.79228e+06	5000
1.75561	5.792	3.29915	433486	7.79229e+06	5000
1.75222	5.73423	3.27256	437473	7.79231e+06	5000
1.7471	5.67928	3.25069	441459	7.79232e+06	5000
1.73016	5.61341	3.24445	445445	7.79234e+06	5000
1.69969	5.53849	3.25853	449432	7.79235e+06	5000
1.67748	5.44243	3.2444	453418	7.79236e+06	5000
1.65359	5.45218	3.29718	457404	7.79237e+06	5000
1.63021	5.44131	3.3378	461390	7.79238e+06	5000
1.62643	5.46227	3.35844	465377	7.79239e+06	5000
1.64293	5.48606	3.33919	469363	7.79239e+06	5000
1.65259	5.55174	3.35942	473349	7.7924e+06	5000
1.66127	5.58583	3.36238	477335	7.79241e+06	5000
1.67526	5.65723	3.37693	481322	7.79241e+06	5000
1.68121	5.69271	3.38607	485308	7.79241e+06	5000
1.68318	5.77005	3.42807	489294	7.79242e+06	5000
1.68322	5.74684	3.41419	493280	7.79242e+06	5000
1.67795	5.64475	3.36408	497266	7.79242e+06	5000
1.66453	5.50856	3.30938	501253	7.79242e+06	5000
1.65656	5.37107	3.2423	505239	7.79242e+06	5000
1.65096	5.20794	3.15449	509225	7.79242e+06	5000
1.6564	5.1621	3.11646	513211	7.79242e+06	5000
1.67835	5.21092	3.10479	517197	7.79241e+06	5000
1.70727	5.30265	3.10593	521184	7.79241e+06	5000
1.73009	5.44514	3.14732	525170	7.7924e+06	5000
1.7479	5.60161	3.20477	529156	7.7924e+06	5000
1.75911	5.70619	3.24379	533142	7.79239e+06	5000
1.76103	5.76021	3.27092	537129	7.79238e+06	5000
1.76005	5.78871	3.28894	541115	7.79237e+06	5000
1.75996	5.78774	3.28856	421545	7.78824e+06	5000
1.75996	5.78774	3.28856	425530	7.78826e+06	5000
1.75983	5.78698	3.28837	429516	7.78828e+06	5000
1.75684	5.79725	3.29981	433501	7.78829e+06	5000
1.7555	5.73961	3.26949	437487	7.78831e+06	5000
1.75214	5.68086	3.24224	441472	7.78832e+06	5000
1.73335	5.60074	3.23117	445458	7.78833e+06	5000
1.69934	5.50951	3.24214	449443	7.78835e+06	5000
1.67106	5.38714	3.22377	453428	7.78836e+06	5000
1.63471	5.36706	3.28318	457414	7.78837e+06	5000
1.59859	5.32668	3.33211	461399	7.78838e+06	5000
1.59133	5.34138	3.35655	465385	7.78838e+06	5000
1.6084	5.36762	3.33724	469370	7.78839e+06	5000
1.61937	5.43956	3.35906	473355	7.7884e+06	5000
1.63876	5.49808	3.35503	477341	7.7884e+06	5000
1.66497	5.60002	3.36344	481326	7.78841e+06	5000
1.67413	5.63433	3.36552	485311	7.78841e+06	5000
1.67508	5.69339	3.39888	489296	7.78842e+06	5000
1.67464	5.65255	3.37537	493282	7.78842e+06	5000
1.66807	5.53762	3.31977	497267	7.78842e+06	5000
1.65182	5.38755	3.26159	501252	7.78842e+06	5000
1.64569	5.25812	3.19508	505238	7.78842e+06	5000
1.64461	5.11382	3.10944	509223	7.78842e+06	5000
1.656	5.09379	3.07597	513208	7.78841e+06	5000
1.67846	5.14717	3.06661	517193	7.78841e+06	5000
1.70896	5.25278	3.07367	521179	7.78841e+06	5000
1.7321	5.40971	3.12322	525164	7.7884e+06	5000
1.7493	5.57838	3.18893	529149	7.78839e+06	5000
1.75864	5.68594	3.23314	533135	7.78839e+06	5000
1.76107	5.75486	3.26783	537120	7.78838e+06	5000
1.76008	5.78906	3.28909	541105	7.78837e+06	5000
1.75996	5.78774	3.28856	421563	7.78424e+06	5000
1.75996	5.78774	3.28856	425547	7.78426e+06	5000
1.75991	5.78739	3.28846	429532	7.78428e+06	5000
1.75801	5.80145	3.3	433517	7.78429e+06	5000
1.75831	5.75044	3.27045	437501	7.78431e+06	5000
1.75606	5.69023	3.24034	441486	7.78432e+06	5000
1.73659	5.6061	3.22822	445470	7.78433e+06	5000
1.70233	5.50671	3.23481	449455	7.78434e+06	5000
1.67182	5.37392	3.21441	453439	7.78436e+06	5000
1.62871	5.3351	3.27565	457424	7.78437e+06	5000
1.58514	5.28672	3.33518	461408	7.78437e+06	5000
1.57573	5.29888	3.36282	465392	7.78438e+06	5000
1.59109	5.33637	3.35391	469377	7.78439e+06	5000
1.5978	5.40301	3.38154	473361	7.7844e+06	5000
1.62041	5.46464	3.37238	477346	7.7844e+06	5000
1.65342	5.56807	3.36761	481330	7.78441e+06	5000
1.66385	5.59575	3.36313	485314	7.78441e+06	5000
1.66266	5.61994	3.38009	489299	7.78441e+06	5000
1.66714	5.57555	3.34437	493283	7.78442e+06	5000
1.66438	5.45945	3.28016	497268	7.78442e+06	5000
1.64852	5.30068	3.21541	501252	7.78442e+06	5000
1.64485	5.16999	3.14313	505236	7.78442e+06	5000
1.64969	5.04544	3.05842	509221	7.78441e+06	5000
1.66336	5.03443	3.02666	513205	7.78441e+06	5000
1.68324	5.09178	3.02498	517190	7.78441e+06	5000
1.7127	5.21521	3.04502	521174	7.7844e+06	5000
1.73496	5.38755	3.10529	525158	7.7844e+06	5000
1.75027	5.56473	3.17936	529143	7.78439e+06	5000
1.75781	5.67873	3.23056	533127	7.78439e+06	5000
1.76089	5.75628	3.26895	537112	7.78438e+06	5000
1.76011	5.78942	3.28924	541096	7.78437e+06	5000
1.75996	5.78774	3.28856	421581	7.78024e+06	5000
1.75996	5.78774	3.28856	425564	7.78026e+06	5000
1.75996	5.78762	3.28849	429548	7.78027e+06	5000
1.75893	5.79965	3.29726	433532	7.78029e+06	5000
1.75943	5.75518	3.27104	437515	7780304	5000
1.75648	5.69663	3.24321	441499	7.78032e+06	5000
1.73711	5.62	3.23525	445483	7.78033e+06	5000
1.70642	5.52715	3.23903	449466	7.78034e+06	5000
1.67753	5.40642	3.22285	453450	7.78035e+06	5000
1.63182	5.35434	3.2812	457433	7.78036e+06	5000
1.58726	5.3067	3.34332	461417	7.78037e+06	5000
1.57937	5.31481	3.36514	465400	7.78038e+06	5000
1.59141	5.35153	3.36276	469384	7.78039e+06	5000
1.59406	5.40071	3.38802	473367	7.7804e+06	5000
1.62372	5.47455	3.3716	477351	7.7804e+06	5000
1.66303	5.57898	3.3547	481334	7.78041e+06	5000
1.67081	5.59992	3.35162	485318	7.78041e+06	5000
1.667	5.59921	3.35885	489301	7.78041e+06	5000
1.67633	5.56043	3.31704	493285	7.78041e+06	5000
1.67174	5.43646	3.25198	497268	7.78042e+06	5000
1.65381	5.26176	3.1816	501252	7.78042e+06	5000
1.65467	5.12921	3.09983	505235	7.78042e+06	5000
1.66437	5.02385	3.01847	509219	7.78041e+06	5000
1.67389	5.01172	2.99406	513202	7.78041e+06	5000
1.68976	5.07093	3.00098	517186	7.78041e+06	5000
1.71611	5.21248	3.03738	521169	7.7804e+06	5000
1.73485	5.39218	3.10816	525153	7.7804e+06	5000
1.74762	5.56668	3.18529	529136	7.78039e+06	5000
1.75605	5.68398	3.23681	533120	7.78038e+06	5000
1.7603	5.76276	3.27374	537103	7.78038e+06	5000
1.76008	5.78929	3.28922	541087	7.78037e+06	5000
1.75996	5.78774	3.28856	421599	7.77624e+06	5000
1.75996	5.78774	3.28856	425581	7.77626e+06	5000
1.75996	5.78767	3.28853	429564	7.77627e+06	5000
1.75881	5.79367	3.29408	433547	7.77629e+06	5000
1.7578	5.75887	3.27618	437530	7.7763e+06	5000
1.75337	5.70752	3.25517	441512	7.77632e+06	5000
1.73481	5.64532	3.25415	445495	7.77633e+06	5000
1.70824	5.56489	3.25769	449478	7.77634e+06	5000
1.68202	5.46614	3.24975	453460	7.77635e+06	5000
1.63995	5.40239	3.29424	457443	7.77636e+06	5000
1.59916	5.35231	3.34695	461426	7.77637e+06	5000
1.59553	5.34793	3.35182	465408	7.77638e+06	5000
1.60567	5.38062	3.35101	469391	7.77639e+06	5000
1.61047	5.41129	3.36006	473374	7.77639e+06	5000
1.64435	5.49667	3.34275	477356	7.7764e+06	5000
1.68676	5.60199	3.32115	481339	7.7764e+06	5000
1.68721	5.62158	3.33189	485321	7.77641e+06	5000
1.68084	5.59541	3.32893	489304	7.77641e+06	5000
1.68821	5.56567	3.29679	493286	7.77641e+06	5000
1.68032	5.43422	3.23404	497269	7.77641e+06	5000
1.66049	5.24943	3.16137	501251	7.77641e+06	5000
1.66941	5.11973	3.06679	505234	7.77641e+06	5000
1.68276	5.03672	2.99313	509217	7.77641e+06	5000
1.68901	5.01434	2.96881	513199	7.77641e+06	5000
1.70121	5.0704	2.98046	517182	7.77641e+06	5000
1.72375	5.22153	3.02916	521164	7.7764e+06	5000
1.73667	5.3998	3.10928	525147	7.7764e+06	5000
1.74611	5.56438	3.18672	529129	7.77639e+06	5000
1.75507	5.68635	3.23996	533112	7.77638e+06	5000
1.75994	5.76744	3.27706	537095	7.77637e+06	5000
1.76005	5.78892	3.28907	541077	7.77637e+06	5000
1.75996	5.78774	3.28856	421617	7.77224e+06	5000
1.75996	5.78774	3.28856	425599	7.77225e+06	5000
1.75996	5.78772	3.28855	429580	7.77227e+06	5000
1.75878	5.79065	3.29243	433562	7.77229e+06	5000
1.75653	5.7691	3.28438	437544	7.7723e+06	5000
1.75134	5.73282	3.27339	441526	7.77231e+06	5000
1.73623	5.6928	3.27883	445508	7.77233e+06	5000
1.71654	5.63169	3.28084	449489	7.77234e+06	5000
1.69741	5.55988	3.27551	453471	7.77235e+06	5000
1.66521	5.48653	3.29479	457453	7.77236e+06	5000
1.63293	5.42982	3.3252	461435	7.77237e+06	5000
1.63064	5.40664	3.31566	465416	7.77238e+06	5000
1.63521	5.43216	3.32199	469398	7.77239e+06	5000
1.63356	5.43805	3.32896	473380	7.77239e+06	5000
1.65784	5.52518	3.33275	477361	7.7724e+06	5000
1.6907	5.61642	3.32196	481343	7.7724e+06	5000
1.68173	5.62592	3.34532	485325	7.77241e+06	5000
1.67163	5.56568	3.32949	489306	7.77241e+06	5000
1.67995	5.53764	3.29631	493288	7.77241e+06	5000
1.67564	5.40582	3.22613	497270	7.77241e+06	5000
1.66137	5.23495	3.15098	501251	7.77241e+06	5000
1.68005	5.12634	3.0513	505233	7.77241e+06	5000
1.69877	5.07874	2.98966	509214	7.77241e+06	5000
1.703	5.05973	2.97107	513196	7.77241e+06	5000
1.71229	5.11813	2.98906	517178	7.7724e+06	5000
1.73079	5.27078	3.0453	521159	7.7724e+06	5000
1.73855	5.43662	3.12711	525141	7.77239e+06	5000
1.74504	5.58197	3.19876	529123	7.77239e+06	5000
1.75446	5.69826	3.24787	533104	7.77238e+06	5000
1.75965	5.77387	3.28127	537086	7.77237e+06	5000
1.76002	5.78857	3.28892	541068	7.77236e+06	5000
1.75996	5.78774	3.28856	421635	7.76823e+06	5000
1.75996	5.78774	3.28856	425616	7.76825e+06	5000
1.75996	5.78773	3.28855	429597	7.76827e+06	5000
1.75904	5.78847	3.29069	433578	7.76828e+06	5000
1.75676	5.77586	3.28779	437558	7.7683e+06	5000
1.75233	5.75282	3.28295	441539	7.76831e+06	5000
1.74186	5.73022	3.28971	445520	7.76833e+06	5000
1.72958	5.68912	3.28932	449501	7.76834e+06	5000
1.7174	5.64592	3.28747	453482	7.76835e+06	5000
1.69537	5.57941	3.29098	457463	7.76836e+06	5000
1.67227	5.52906	3.30632	461443	7.76837e+06	5000
1.67173	5.50574	3.29343	465424	7.76838e+06	5000
1.6713	5.53064	3.30918	469405	7.76838e+06	5000
1.66421	5.52333	3.3189	473386	7.76839e+06	5000
1.67513	5.60602	3.34662	477367	7.7684e+06	5000
1.69158	5.67974	3.35764	481347	7.7684e+06	5000
1.66856	5.67613	3.40182	485328	7.76841e+06	5000
1.65175	5.59855	3.38947	489309	7.76841e+06	5000
1.65643	5.57025	3.3628	493289	7.76841e+06	5000
1.65522	5.44443	3.28925	497270	7.76841e+06	5000
1.65033	5.29084	3.20593	501251	7.76841e+06	5000
1.68038	5.1986	3.09372	505232	7.76841e+06	5000
1.70496	5.16825	3.0313	509212	7.76841e+06	5000
1.71069	5.14695	3.00871	513193	7.76841e+06	5000
1.72046	5.20083	3.02293	517174	7.7684e+06	5000
1.73594	5.3429	3.07781	521154	7.7684e+06	5000
1.73996	5.48747	3.15379	525135	7.76839e+06	5000
1.7449	5.61107	3.21569	529116	7.76839e+06	5000
1.75468	5.71596	3.25756	533097	7.76838e+06	5000
1.75952	5.78052	3.28529	537078	7.76837e+06	5000
1.75999	5.78821	3.28877	541058	7.76836e+06	5000
1.75996	5.78774	3.28856	421653	7.76423e+06	5000
1.75996	5.78774	3.28856	425633	7.76425e+06	5000
1.75996	5.78773	3.28856	429613	7.76427e+06	5000
1.75931	5.78743	3.2896	433593	7.76428e+06	5000
1.75726	5.78162	3.29012	437573	7.7643e+06	5000
1.75403	5.76972	3.28941	441553	7.76431e+06	5000
1.74775	5.76019	3.29577	445533	7.76432e+06	5000
1.74154	5.7381	3.29484	449513	7.76434e+06	5000
1.73492	5.716	3.29469	453493	7.76435e+06	5000
1.72089	5.65202	3.28436	457473	7.76436e+06	5000
1.70462	5.59781	3.2839	461452	7.76437e+06	5000
1.70463	5.57116	3.26825	465432	7.76438e+06	5000
1.70019	5.58575	3.28538	469412	7.76438e+06	5000
1.69089	5.57293	3.29585	473392	7.76439e+06	5000
1.69149	5.6582	3.3451	477372	7.7644e+06	5000
1.69319	5.73287	3.38583	481352	7.7644e+06	5000
1.65755	5.71967	3.45068	485331	7.7644e+06	5000
1.63275	5.62879	3.44744	489311	7.76441e+06	5000
1.62647	5.57661	3.42866	493291	7.76441e+06	5000
1.6226	5.44478	3.35559	497271	7.76441e+06	5000
1.62478	5.29407	3.25833	501251	7.76441e+06	5000
1.6646	5.21691	3.13403	505230	7.76441e+06	5000
1.6958	5.20625	3.07009	509210	7.76441e+06	5000
1.70942	5.20607	3.04553	513190	7.76441e+06	5000
1.72513	5.26237	3.05042	517170	7.7644e+06	5000
1.74031	5.40111	3.10353	521150	7.7644e+06	5000
1.74241	5.53078	3.17421	525129	7.76439e+06	5000
1.74667	5.63726	3.22744	529109	7.76439e+06	5000
1.75589	5.72647	3.26128	533089	7.76438e+06	5000
1.75953	5.784	3.28724	537069	7.76437e+06	5000
1.75996	5.78785	3.28862	541049	7.76436e+06	5000
1.75996	5.78774	3.28856	421671	7.76023e+06	5000
1.75996	5.78774	3.28856	425650	7.76025e+06	5000
1.75996	5.78774	3.28856	429629	7.76027e+06	5000
1.75957	5.7874	3.28909	433608	7.76028e+06	5000
1.7582	5.78676	3.29131	437587	7.7603e+06	5000
1.75654	5.78276	3.29214	441566	7.76031e+06	5000
1.75366	5.78003	3.29598	445545	7.76032e+06	5000
1.75119	5.76845	3.29402	449524	7.76034e+06	5000
1.74819	5.75659	3.29288	453503	7.76035e+06	5000
1.74128	5.70109	3.27408	457482	7.76036e+06	5000
1.73034	5.64701	3.26352	461461	7.76037e+06	5000
1.72913	5.62118	3.25088	465440	7.76037e+06	5000
1.72179	5.63361	3.27196	469419	7.76038e+06	5000
1.70971	5.62285	3.28877	473398	7.76039e+06	5000
1.69635	5.69118	3.35495	477377	7.76039e+06	5000
1.68319	5.75822	3.42102	481356	7.7604e+06	5000
1.64077	5.73844	3.4974	485335	7.7604e+06	5000
1.61159	5.6392	3.49915	489314	7.76041e+06	5000
1.59782	5.56935	3.48559	493293	7.76041e+06	5000
1.59627	5.45352	3.41642	497271	7.76041e+06	5000
1.60532	5.31822	3.31288	501250	7.76041e+06	5000
1.64837	5.25643	3.18886	505229	7.76041e+06	5000
1.68171	5.26108	3.12842	509208	7.76041e+06	5000
1.70246	5.28247	3.10284	513187	7.7604e+06	5000
1.72322	5.33612	3.0966	517166	7.7604e+06	5000
1.73973	5.46241	3.13981	521145	7.7604e+06	5000
1.74318	5.57524	3.19831	525124	7.76039e+06	5000
1.74884	5.66536	3.23949	529103	7.76038e+06	5000
1.75732	5.7356	3.26384	533081	7.76038e+06	5000
1.75976	5.78487	3.28731	537060	7.76037e+06	5000
1.75996	5.78774	3.28856	541039	7.76036e+06	5000
1.75996	5.78774	3.28856	421689	7.75623e+06	5000
1.75996	5.78774	3.28856	425667	7.75625e+06	5000
1.75996	5.78774	3.28856	429646	7.75626e+06	5000
1.75981	5.788	3.28899	433624	7.75628e+06	5000
1.75923	5.78928	3.2908	437602	7.75629e+06	5000
1.75869	5.78979	3.29211	441580	7.75631e+06	5000
1.75804	5.79095	3.29397	445558	7.75632e+06	5000
1.75765	5.78634	3.29208	449536	7.75633e+06	5000
1.75728	5.78176	3.29018	453514	7.75634e+06	5000
1.75478	5.7433	3.27294	457492	7.75636e+06	5000
1.74789	5.70214	3.2623	461470	7.75636e+06	5000
1.74498	5.68826	3.25979	465448	7.75637e+06	5000
1.73627	5.70832	3.28769	469426	7.75638e+06	5000
1.72064	5.71096	3.31909	473404	7.75639e+06	5000
1.69783	5.76642	3.39635	477382	7.75639e+06	5000
1.67433	5.81973	3.47587	481360	7.7564e+06	5000
1.63265	5.79411	3.54891	485338	7.7564e+06	5000
1.60216	5.69121	3.55222	489316	7.7564e+06	5000
1.58696	5.6007	3.5292	493294	7.75641e+06	5000
1.58889	5.49551	3.45872	497272	7.75641e+06	5000
1.60393	5.3832	3.35626	501250	7.75641e+06	5000
1.64368	5.33443	3.24542	505228	7.75641e+06	5000
1.67743	5.35084	3.18991	509206	7.75641e+06	5000
1.70209	5.39653	3.17054	513184	7.7564e+06	5000
1.72463	5.45133	3.16087	517162	7.7564e+06	5000
1.74043	5.55482	3.19163	521140	7.75639e+06	5000
1.74591	5.64421	3.23281	525118	7.75639e+06	5000
1.75175	5.71078	3.26004	529096	7.75638e+06	5000
1.75845	5.75367	3.27201	533074	7.75638e+06	5000
1.75986	5.78665	3.28813	537052	7.75637e+06	5000
1.75996	5.78774	3.28856	541030	7.75636e+06	5000
1.75996	5.78774	3.28856	421707	7.75223e+06	5000
1.75996	5.78774	3.28856	425685	7.75225e+06	5000
1.75996	5.78774	3.28856	429662	7.75226e+06	5000
1.75996	5.78774	3.28856	433639	7.75228e+06	5000
1.75996	5.78777	3.28858	437616	7.75229e+06	5000
1.75996	5.78786	3.28863	441593	7.75231e+06	5000
1.75996	5.78787	3.28863	445571	7.75232e+06	5000
1.75994	5.7866	3.28796	449548	7.75233e+06	5000
1.75969	5.78698	3.28864	453525	7.75234e+06	5000
1.75823	5.76738	3.28023	457502	7.75235e+06	5000
1.75358	5.74341	3.27525	461479	7.75236e+06	5000
1.75081	5.74164	3.27943	465456	7.75237e+06	5000
1.74353	5.76099	3.30421	469433	7.75238e+06	5000
1.73075	5.77131	3.33458	473410	7.75239e+06	5000
1.70912	5.80825	3.39839	477387	7.75239e+06	5000
1.68509	5.84724	3.47	481365	7.7524e+06	5000
1.64955	5.82547	3.53155	485342	7.7524e+06	5000
1.62259	5.74711	3.54193	489319	7.7524e+06	5000
1.60678	5.6602	3.5227	493296	7.7524e+06	5000
1.60832	5.57841	3.46847	497273	7.75241e+06	5000
1.6237	5.48909	3.38062	501250	7.75241e+06	5000
1.65643	5.44879	3.28948	505227	7.75241e+06	5000
1.68562	5.45752	3.23769	509204	7.7524e+06	5000
1.70994	5.50505	3.21944	513181	7.7524e+06	5000
1.73094	5.54886	3.20568	517158	7.7524e+06	5000
1.74422	5.62648	3.22578	521135	7.75239e+06	5000
1.7498	5.69181	3.25284	525112	7.75239e+06	5000
1.75486	5.74082	3.27138	529089	7.75238e+06	5000
1.75939	5.76624	3.27741	533066	7.75237e+06	5000
1.75994	5.78762	3.28853	537043	7.75237e+06	5000
1.75996	5.78774	3.28856	541020	7.75236e+06	5000
1.75996	5.78774	3.28856	421726	7.74823e+06	5000
1.75996	5.78774	3.28856	425702	7.74824e+06	5000
1.75996	5.78774	3.28856	429678	7.74826e+06	5000
1.75996	5.78774	3.28856	433655	7.74828e+06	5000
1.75996	5.78774	3.28856	437631	7.74829e+06	5000
1.75996	5.78774	3.28856	441607	7.74831e+06	5000
1.75996	5.78774	3.28856	445583	7.74832e+06	5000
1.75996	5.78774	3.28856	449560	7.74833e+06	5000
1.7599	5.78784	3.28872	453536	7.74834e+06	5000
1.75939	5.77638	3.28317	457512	7.74835e+06	5000
1.75627	5.75994	3.27965	461488	7.74836e+06	5000
1.75369	5.759	3.28394	465464	7.74837e+06	5000
1.74838	5.77229	3.3015	469440	7.74838e+06	5000
1.73936	5.78371	3.3252	473417	7.74838e+06	5000
1.72303	5.80784	3.37072	477393	7.74839e+06	5000
1.70528	5.83833	3.42367	481369	7.74839e+06	5000
1.6813	5.82573	3.46502	485345	7.7484e+06	5000
1.66172	5.76989	3.47224	489321	7.7484e+06	5000
1.64846	5.69796	3.45653	493297	7.7484e+06	5000
1.64853	5.63665	3.4192	497273	7.7484e+06	5000
1.65912	5.56733	3.35559	501249	7.7484e+06	5000
1.68056	5.53452	3.29325	505226	7.7484e+06	5000
1.70136	5.5416	3.25716	509202	7.7484e+06	5000
1.72091	5.58639	3.24619	513178	7.7484e+06	5000
1.73754	5.62226	3.23575	517154	7.7484e+06	5000
1.74782	5.67987	3.24969	521130	7.74839e+06	5000
1.75295	5.7275	3.26736	525106	7.74839e+06	5000
1.75703	5.7615	3.27911	529082	7.74838e+06	5000
1.75983	5.77468	3.28139	533058	7.74837e+06	5000
1.75996	5.78776	3.28857	537035	7.74836e+06	5000
1.75996	5.78774	3.28856	541011	7.74836e+06	5000
1.75996	5.78774	3.28856	421744	7.74422e+06	5000
1.75996	5.78774	3.28856	425719	7.74424e+06	5000
1.75996	5.78774	3.28856	429695	7.74426e+06	5000
1.75996	5.78774	3.28856	433670	7.74428e+06	5000
1.75996	5.78774	3.28856	437645	7.74429e+06	5000
1.75996	5.78774	3.28856	441621	7.7443e+06	5000
1.75996	5.78774	3.28856	445596	7.74432e+06	5000
1.75996	5.78774	3.28856	449571	7.74433e+06	5000
1.75996	5.78774	3.28856	453547	7.74434e+06	5000
1.75979	5.78415	3.28685	457522	7.74435e+06	5000
1.75776	5.77817	3.28723	461497	7.74436e+06	5000
1.75536	5.77993	3.29274	465472	7.74437e+06	5000
1.75123	5.79067	3.30662	469448	7.74438e+06	5000
1.74458	5.80184	3.32563	473423	7.74438e+06	5000
1.7333	5.8132	3.35384	477398	7.74439e+06	5000
1.72202	5.82869	3.3848	481373	7.74439e+06	5000
1.70907	5.82346	3.40738	485348	7.7444e+06	5000
1.69844	5.79177	3.41004	489324	7.7444e+06	5000
1.69153	5.74514	3.39641	493299	7.7444e+06	5000
1.69292	5.71082	3.37335	497274	7.7444e+06	5000
1.69976	5.67152	3.33665	501249	7.7444e+06	5000
1.71108	5.6495	3.30172	505224	7.7444e+06	5000
1.72292	5.65206	3.28051	509199	7.7444e+06	5000
1.73492	5.68319	3.27577	513175	7.7444e+06	5000
1.74489	5.70503	3.26956	517150	7.74439e+06	5000
1.75135	5.73563	3.27498	521125	7.74439e+06	5000
1.75539	5.76169	3.28229	525100	7.74439e+06	5000
1.7583	5.77962	3.28706	529075	7.74438e+06	5000
1.75987	5.78296	3.28602	533051	7.74437e+06	5000
1.75996	5.78774	3.28856	537026	7.74436e+06	5000
1.75996	5.78774	3.28856	541001	7.74435e+06	5000
1.75996	5.78774	3.28856	421762	7.74022e+06	5000
1.75996	5.78774	3.28856	425737	7.74024e+06	5000
1.75996	5.78774	3.28856	429711	7.74026e+06	5000
1.75996	5.78774	3.28856	433685	7.74027e+06	5000
1.75996	5.78774	3.28856	437660	7.74029e+06	5000
1.75996	5.78774	3.28856	441634	7.7403e+06	5000
1.75996	5.78774	3.28856	445609	7.74032e+06	5000
1.75996	5.78774	3.28856	449583	7.74033e+06	5000
1.75996	5.78774	3.28856	453557	7.74034e+06	5000
1.75991	5.78766	3.28861	457532	7.74035e+06	5000
1.75915	5.78796	3.2902	461506	7.74036e+06	5000
1.75811	5.7915	3.29416	465480	7.74037e+06	5000
1.75624	5.80003	3.30253	469455	7.74037e+06	5000
1.75307	5.81189	3.31526	473429	7.74038e+06	5000
1.74778	5.82092	3.33047	477403	7.74039e+06	5000
1.74199	5.82775	3.34545	481378	7.74039e+06	5000
1.73597	5.82694	3.35659	485352	7.7404e+06	5000
1.73045	5.81168	3.35848	489326	7.7404e+06	5000
1.72697	5.78265	3.34844	493300	7.7404e+06	5000
1.72755	5.76112	3.33485	497275	7.7404e+06	5000
1.7312	5.74288	3.31728	501249	7.7404e+06	5000
1.7362	5.72999	3.3003	505223	7.7404e+06	5000
1.74267	5.73058	3.28839	509197	7.7404e+06	5000
1.74896	5.74869	3.28693	513172	7.7404e+06	5000
1.75372	5.76128	3.28518	517146	7.74039e+06	5000
1.7566	5.77262	3.28624	521120	7.74039e+06	5000
1.75867	5.78296	3.28825	525094	7.74038e+06	5000
1.75959	5.78895	3.28994	529069	7.74038e+06	5000
1.75995	5.78767	3.28854	533043	7.74037e+06	5000
1.75996	5.78774	3.28856	537017	7.74036e+06	5000
1.75996	5.78774	3.28856	540992	7.74035e+06	5000
1.75996	5.78774	3.28856	421780	7.73622e+06	5000
1.75996	5.78774	3.28856	425754	7.73624e+06	5000
1.75996	5.78774	3.28856	429727	7.73626e+06	5000
1.75996	5.78774	3.28856	433701	7.73627e+06	5000
1.75996	5.78774	3.28856	437674	7.73629e+06	5000
1.75996	5.78774	3.28856	441648	7.7363e+06	5000
1.75996	5.78774	3.28856	445621	7.73631e+06	5000
1.75996	5.78774	3.28856	449595	7.73633e+06	5000
1.75996	5.78774	3.28856	453568	7.73634e+06	5000
1.75996	5.78774	3.28856	457542	7.73635e+06	5000
1.75996	5.78774	3.28856	461515	7.73636e+06	5000
1.75988	5.78806	3.28889	465488	7.73637e+06	5000
1.75949	5.78983	3.29063	469462	7.73637e+06	5000
1.75881	5.79362	3.29405	473435	7.73638e+06	5000
1.75751	5.79595	3.29782	477409	7.73639e+06	5000
1.75556	5.7981	3.30271	481382	7.73639e+06	5000
1.75342	5.79921	3.30737	485355	7.73639e+06	5000
1.75161	5.79749	3.30981	489329	7.7364e+06	5000
1.75026	5.78994	3.30804	493302	7.7364e+06	5000
1.75016	5.78533	3.3056	497275	7.7364e+06	5000
1.75136	5.78107	3.3009	501249	7.7364e+06	5000
1.75316	5.77796	3.29575	505222	7.7364e+06	5000
1.75526	5.77613	3.29076	509195	7.7364e+06	5000
1.75728	5.77989	3.28911	513169	7.7364e+06	5000
1.75869	5.78217	3.28778	517142	7.73639e+06	5000
1.75944	5.78428	3.28757	521115	7.73639e+06	5000
1.75986	5.78598	3.28776	525089	7.73638e+06	5000
1.75996	5.78776	3.28857	529062	7.73638e+06	5000
1.75996	5.78774	3.28856	533035	7.73637e+06	5000
1.75996	5.78774	3.28856	537009	7.73636e+06	5000
1.75996	5.78774	3.28856	540982	7.73635e+06	5000
1.75747	5.80415	3.30256	421227	7.86027e+06	1000
1.75747	5.80415	3.30256	425229	7.86029e+06	1000
1.75747	5.80415	3.30256	429231	7.86031e+06	1000
1.75747	5.80415	3.30256	433232	7.86032e+06	1000
1.75747	5.80415	3.30256	437234	7.86034e+06	1000
1.75747	5.80415	3.30256	441235	7.86035e+06	1000
1.75747	5.80414	3.30256	445237	7.86036e+06	1000
1.75748	5.80412	3.30252	449239	7.86037e+06	1000
1.75749	5.80409	3.30249	453240	7.86038e+06	1000
1.75749	5.80409	3.30249	457242	7.86039e+06	1000
1.75749	5.80409	3.30248	461243	7.8604e+06	1000
1.7575	5.8041	3.30249	465244	7.86041e+06	1000
1.75748	5.80416	3.30255	469246	7.86042e+06	1000
1.75747	5.80421	3.3026	473247	7.86043e+06	1000
1.75747	5.80422	3.30261	477249	7.86043e+06	1000
1.75746	5.80422	3.30261	481250	7.86044e+06	1000
1.75746	5.80421	3.30261	485252	7.86044e+06	1000
1.75747	5.80418	3.30259	489253	7.86044e+06	1000
1.75747	5.80415	3.30256	493255	7.86044e+06	1000
1.75747	5.80415	3.30256	497256	7.86044e+06	1000
1.75747	5.80415	3.30256	501257	7.86045e+06	1000
1.75747	5.80415	3.30256	505259	7.86044e+06	1000
1.75747	5.80415	3.30256	509260	7.86044e+06	1000
1.75747	5.80415	3.30256	513262	7.86044e+06	1000
1.75747	5.80415	3.30256	517263	7.86044e+06	1000
1.75747	5.80415	3.30256	521264	7.86043e+06	1000
1.75747	5.80415	3.30256	525266	7.86043e+06	1000
1.75747	5.80415	3.30256	529267	7.86042e+06	1000
1.75747	5.80415	3.30256	533269	7.86041e+06	1000
1.75747	5.80415	3.30256	537270	7.86041e+06	1000
1.75747	5.80415	3.30256	541272	7.8604e+06	1000
1.75747	5.80415	3.30256	421245	7.85627e+06	1000
1.75747	5.80415	3.30256	425245	7.85629e+06	1000
1.75747	5.80415	3.30256	429246	7.85631e+06	1000
1.75747	5.80415	3.30256	433247	7.85632e+06	1000
1.75735	5.80439	3.30293	437248	7.85633e+06	1000
1.75691	5.80499	3.30409	441248	7.85635e+06	1000
1.75608	5.80482	3.30556	445249	7.85636e+06	1000
1.75527	5.80981	3.30992	449250	7.85637e+06	1000
1.75446	5.81494	3.31437	453250	7.85638e+06	1000
1.75389	5.82097	3.3189	457251	7.85639e+06	1000
1.75373	5.82508	3.32153	461252	7.8564e+06	1000
1.75437	5.83129	3.32386	465252	7.85641e+06	1000
1.75497	5.82729	3.32044	469253	7.85642e+06	1000
1.75557	5.82302	3.31687	473253	7.85642e+06	1000
1.75607	5.81624	3.31207	477254	7.85643e+06	1000
1.75669	5.81227	3.30865	481254	7.85643e+06	1000
1.75688	5.80642	3.30496	485255	7.85644e+06	1000
1.75709	5.80541	3.304	489255	7.85644e+06	1000
1.75729	5.80453	3.30311	493256	7.85644e+06	1000
1.75749	5.80503	3.30302	497257	7.85644e+06	1000
1.75747	5.80431	3.30265	501257	7.85644e+06	1000
1.75747	5.80415	3.30256	505258	7.85644e+06	1000
1.75747	5.80415	3.30256	509258	7.85644e+06	1000
1.75747	5.80415	3.30256	513259	7.85644e+06	1000
1.75747	5.80415	3.30256	517259	7.85644e+06	1000
1.75747	5.80415	3.30256	521260	7.85643e+06	1000
1.75747	5.80415	3.30256	525260	7.85643e+06	1000
1.75747	5.80415	3.30256	529261	7.85642e+06	1000
1.75747	5.80415	3.30256	533261	7.85641e+06	1000
1.75747	5.80415	3.30256	537262	7.85641e+06	1000
1.75747	5.80415	3.30256	541263	7.8564e+06	1000
1.75747	5.80415	3.30256	421262	7.85227e+06	1000
1.75747	5.80415	3.30256	425262	7.85229e+06	1000
1.75745	5.80414	3.3026	429262	7.8523e+06	1000
1.75742	5.79815	3.29923	433262	7.85232e+06	1000
1.75776	5.79437	3.29645	437262	7.85233e+06	1000
1.75617	5.78656	3.29498	441261	7.85235e+06	1000
1.7516	5.77403	3.29644	445261	7.85236e+06	1000
1.74752	5.775	3.30469	449261	7.85237e+06	1000
1.74361	5.78911	3.32019	453261	7.85238e+06	1000
1.73909	5.80063	3.33544	457260	7.85239e+06	1000
1.73811	5.82169	3.34944	461260	7.8524e+06	1000
1.74331	5.84764	3.35433	465260	7.85241e+06	1000
1.74756	5.84163	3.34272	469260	7.85242e+06	1000
1.75149	5.82542	3.32598	473259	7.85242e+06	1000
1.75568	5.80726	3.30769	477259	7.85243e+06	1000
1.75862	5.7821	3.28786	481259	7.85243e+06	1000
1.75817	5.7621	3.27732	485258	7.85244e+06	1000
1.75822	5.76422	3.27845	489258	7.85244e+06	1000
1.7584	5.77082	3.28186	493258	7.85244e+06	1000
1.75845	5.78064	3.28735	497257	7.85244e+06	1000
1.75808	5.79264	3.29488	501257	7.85244e+06	1000
1.7579	5.7998	3.29928	505256	7.85244e+06	1000
1.7577	5.80259	3.30123	509256	7.85244e+06	1000
1.75753	5.80374	3.30222	513256	7.85244e+06	1000
1.75747	5.80415	3.30256	517255	7.85243e+06	1000
1.75747	5.80415	3.30256	521255	7.85243e+06	1000
1.75747	5.80415	3.30256	525255	7.85242e+06	1000
1.75747	5.80415	3.30256	529254	7.85242e+06	1000
1.75747	5.80415	3.30256	533254	7.85241e+06	1000
1.75747	5.80415	3.30256	537254	7.8524e+06	1000
1.75747	5.80415	3.30256	541254	7.8524e+06	1000
1.75747	5.80415	3.30256	421280	7.84827e+06	1000
1.75747	5.80415	3.30256	425279	7.84829e+06	1000
1.75714	5.80403	3.30312	429278	7.8483e+06	1000
1.75607	5.78557	3.29461	433277	7.84832e+06	1000
1.75705	5.76986	3.28383	437275	7.84833e+06	1000
1.75375	5.74033	3.27318	441274	7.84835e+06	1000
1.74297	5.70128	3.27103	445273	7.84836e+06	1000
1.7337	5.68394	3.27851	449272	7.84837e+06	1000
1.72586	5.70652	3.30648	453271	7.84838e+06	1000
1.71487	5.73052	3.34167	457270	7.84839e+06	1000
1.71127	5.78371	3.37978	461269	7.8484e+06	1000
1.72282	5.84132	3.39056	465268	7.84841e+06	1000
1.73228	5.84744	3.37557	469266	7.84841e+06	1000
1.74035	5.82098	3.34471	473265	7.84842e+06	1000
1.74835	5.77765	3.30463	477264	7.84843e+06	1000
1.75486	5.71419	3.25621	481263	7.84843e+06	1000
1.75349	5.67464	3.2362	485261	7.84843e+06	1000
1.75309	5.67054	3.23459	489260	7.84844e+06	1000
1.7541	5.67949	3.23784	493259	7.84844e+06	1000
1.75656	5.70767	3.24934	497258	7.84844e+06	1000
1.75696	5.74729	3.27116	501257	7.84844e+06	1000
1.75755	5.77075	3.2834	505255	7.84844e+06	1000
1.75809	5.78701	3.29164	509254	7.84844e+06	1000
1.75791	5.79886	3.29872	513253	7.84844e+06	1000
1.75747	5.80411	3.30254	517252	7.84843e+06	1000
1.75747	5.80415	3.30256	521250	7.84843e+06	1000
1.75747	5.80415	3.30256	525249	7.84842e+06	1000
1.75747	5.80415	3.30256	529248	7.84842e+06	1000
1.75747	5.80415	3.30256	533247	7.84841e+06	1000
1.75747	5.80415	3.30256	537246	7.8484e+06	1000
1.75747	5.80415	3.30256	541244	7.84839e+06	1000
1.75747	5.80415	3.30256	421297	7.84427e+06	1000
1.75747	5.80415	3.30257	425295	7.84428e+06	1000
1.75673	5.80355	3.3036	429293	7.8443e+06	1000
1.75421	5.77707	3.29326	433291	7.84432e+06	1000
1.75514	5.75977	3.28166	437289	7.84433e+06	1000
1.74932	5.71758	3.26846	441287	7.84434e+06	1000
1.73199	5.66146	3.26875	445285	7.84436e+06	1000
1.71803	5.63836	3.28186	449283	7.84437e+06	1000
1.70778	5.67515	3.32311	453281	7.84438e+06	1000
1.69134	5.6994	3.36977	457279	7.84439e+06	1000
1.68537	5.76786	3.42232	461277	7.8444e+06	1000
1.70149	5.83946	3.43196	465275	7.84441e+06	1000
1.71363	5.83738	3.40644	469273	7.84441e+06	1000
1.72226	5.78178	3.35709	473271	7.84442e+06	1000
1.73252	5.70778	3.29449	477269	7.84442e+06	1000
1.74266	5.61368	3.22132	481267	7.84443e+06	1000
1.74313	5.56153	3.19055	485265	7.84443e+06	1000
1.7444	5.55363	3.1837	489263	7.84444e+06	1000
1.74872	5.56552	3.18262	493261	7.84444e+06	1000
1.75454	5.61846	3.20224	497258	7.84444e+06	1000
1.7562	5.68652	3.23797	501256	7.84444e+06	1000
1.75693	5.72816	3.26032	505254	7.84444e+06	1000
1.75822	5.76311	3.27781	509252	7.84444e+06	1000
1.75804	5.79325	3.29529	513250	7.84443e+06	1000
1.75747	5.80397	3.30245	517248	7.84443e+06	1000
1.75747	5.80415	3.30256	521246	7.84443e+06	1000
1.75747	5.80415	3.30256	525244	7.84442e+06	1000
1.75747	5.80415	3.30256	529241	7.84442e+06	1000
1.75747	5.80415	3.30256	533239	7.84441e+06	1000
1.75747	5.80415	3.30256	537237	7.8444e+06	1000
1.75747	5.80415	3.30256	541235	7.84439e+06	1000
1.75747	5.80415	3.30256	421314	7.84027e+06	1000
1.75746	5.80416	3.30258	425312	7.84028e+06	1000
1.75642	5.80262	3.30366	429309	7.8403e+06	1000
1.75263	5.76726	3.29064	433306	7.84031e+06	1000
1.7539	5.74645	3.27639	437303	7.84033e+06	1000
1.74506	5.68792	3.25944	441300	7.84034e+06	1000
1.71943	5.61081	3.26318	445298	7.84035e+06	1000
1.6989	5.574	3.28095	449295	7.84037e+06	1000
1.6828	5.61343	3.33577	453292	7.84038e+06	1000
1.65559	5.62464	3.39736	457289	7.84039e+06	1000
1.64295	5.69604	3.46697	461286	7.8404e+06	1000
1.66225	5.77059	3.47156	465283	7.8404e+06	1000
1.67584	5.76568	3.44048	469280	7.84041e+06	1000
1.6865	5.6959	3.37736	473277	7.84042e+06	1000
1.70423	5.61477	3.29461	477274	7.84042e+06	1000
1.7238	5.51682	3.20039	481271	7.84043e+06	1000
1.72988	5.4753	3.16513	485268	7.84043e+06	1000
1.73625	5.47302	3.15221	489265	7.84043e+06	1000
1.74619	5.49134	3.14476	493262	7.84044e+06	1000
1.75504	5.56572	3.17128	497259	7.84044e+06	1000
1.75696	5.65111	3.2164	501256	7.84044e+06	1000
1.75721	5.70015	3.24385	505253	7.84044e+06	1000
1.75883	5.74755	3.26782	509250	7.84044e+06	1000
1.75813	5.7912	3.29396	513247	7.84043e+06	1000
1.75748	5.80384	3.30236	517244	7.84043e+06	1000
1.75747	5.80415	3.30256	521241	7.84043e+06	1000
1.75747	5.80415	3.30256	525238	7.84042e+06	1000
1.75747	5.80415	3.30256	529235	7.84041e+06	1000
1.75747	5.80415	3.30256	533232	7.84041e+06	1000
1.75747	5.80415	3.30256	537229	7.8404e+06	1000
1.75747	5.80415	3.30256	541226	7.84039e+06	1000
1.75747	5.80415	3.30256	421332	7.83626e+06	1000
1.75746	5.80416	3.30259	425328	7.83628e+06	1000
1.75588	5.80048	3.30345	429325	7.8363e+06	1000
1.75036	5.75098	3.2856	433321	7.83631e+06	1000
1.7508	5.71633	3.26499	437317	7.83633e+06	1000
1.73704	5.62398	3.23768	441314	7.83634e+06	1000
1.70238	5.51556	3.23991	445310	7.83635e+06	1000
1.6752	5.45072	3.25378	449306	7.83636e+06	1000
1.6542	5.48097	3.31337	453302	7.83638e+06	1000
1.62011	5.48264	3.38411	457298	7.83639e+06	1000
1.607	5.57502	3.46921	461295	7.83639e+06	1000
1.63496	5.66516	3.46501	465291	7.8364e+06	1000
1.65559	5.68832	3.43583	469287	7.83641e+06	1000
1.67182	5.63146	3.36847	473283	7.83642e+06	1000
1.69675	5.55961	3.27662	477279	7.83642e+06	1000
1.72295	5.46485	3.1718	481275	7.83643e+06	1000
1.72972	5.43711	3.14334	485271	7.83643e+06	1000
1.735	5.4301	3.12974	489267	7.83643e+06	1000
1.74633	5.452	3.12198	493264	7.83643e+06	1000
1.75564	5.54051	3.15583	497260	7.83644e+06	1000
1.75629	5.6327	3.20716	501256	7.83644e+06	1000
1.75622	5.68316	3.23602	505252	7.83644e+06	1000
1.75907	5.74139	3.26387	509248	7.83643e+06	1000
1.75804	5.79149	3.29428	513244	7.83643e+06	1000
1.75744	5.80368	3.30234	517240	7.83643e+06	1000
1.75747	5.80421	3.3026	521236	7.83642e+06	1000
1.75747	5.80415	3.30256	525232	7.83642e+06	1000
1.75747	5.80415	3.30256	529228	7.83641e+06	1000
1.75747	5.80415	3.30256	533225	7.83641e+06	1000
1.75747	5.80415	3.30256	537221	7.8364e+06	1000
1.75747	5.80415	3.30256	541217	7.83639e+06	1000
1.75747	5.80415	3.30256	421350	7.83226e+06	1000
1.75746	5.80417	3.3026	425345	7.83228e+06	1000
1.75562	5.79697	3.30195	429340	7.8323e+06	1000
1.74863	5.74868	3.28753	433336	7.83231e+06	1000
1.74696	5.70938	3.26817	437331	7.83232e+06	1000
1.72952	5.60271	3.23946	441327	7.83234e+06	1000
1.68952	5.48087	3.24404	445322	7.83235e+06	1000
1.65615	5.40099	3.26117	449317	7.83236e+06	1000
1.63219	5.40823	3.31348	453313	7.83237e+06	1000
1.59539	5.39346	3.38066	457308	7.83238e+06	1000
1.57972	5.46666	3.46053	461303	7.83239e+06	1000
1.60829	5.53576	3.44203	465298	7.8324e+06	1000
1.63246	5.57409	3.41454	469294	7.83241e+06	1000
1.64805	5.53445	3.35817	473289	7.83241e+06	1000
1.67307	5.48096	3.276	477284	7.83242e+06	1000
1.70279	5.43389	3.19117	481279	7.83242e+06	1000
1.71145	5.45082	3.18492	485275	7.83243e+06	1000
1.71613	5.44162	3.17087	489270	7.83243e+06	1000
1.73033	5.46682	3.15941	493265	7.83243e+06	1000
1.74294	5.55981	3.18991	497260	7.83243e+06	1000
1.74583	5.63109	3.22546	501255	7.83243e+06	1000
1.74843	5.66618	3.24072	505251	7.83243e+06	1000
1.75477	5.73057	3.2657	509246	7.83243e+06	1000
1.75592	5.78489	3.2945	513241	7.83243e+06	1000
1.75677	5.79855	3.30068	517236	7.83243e+06	1000
1.75727	5.8038	3.30273	521231	7.83242e+06	1000
1.75745	5.80422	3.30263	525227	7.83242e+06	1000
1.75747	5.80415	3.30256	529222	7.83241e+06	1000
1.75747	5.80415	3.30256	533217	7.8324e+06	1000
1.75747	5.80415	3.30256	537212	7.8324e+06	1000
1.75747	5.80415	3.30256	541208	7.83239e+06	1000
1.75747	5.80415	3.30256	421367	7.82826e+06	1000
1.75745	5.80417	3.30261	425362	7.82828e+06	1000
1.75595	5.79366	3.29944	429356	7.82829e+06	1000
1.75012	5.76474	3.2939	433351	7.82831e+06	1000
1.74654	5.73876	3.28578	437345	7.82832e+06	1000
1.72959	5.64687	3.26486	441340	7.82834e+06	1000
1.69157	5.53835	3.27409	445334	7.82835e+06	1000
1.65828	5.46336	3.29459	449329	7.82836e+06	1000
1.63391	5.43363	3.32553	453323	7.82837e+06	1000
1.59937	5.37661	3.36171	457317	7.82838e+06	1000
1.57868	5.38421	3.41059	461312	7.82839e+06	1000
1.60029	5.40007	3.37443	465306	7.8284e+06	1000
1.62183	5.4253	3.34517	469301	7.82841e+06	1000
1.63333	5.40085	3.30664	473295	7.82841e+06	1000
1.65814	5.39356	3.25277	477289	7.82842e+06	1000
1.69279	5.43666	3.21166	481284	7.82842e+06	1000
1.70523	5.50918	3.23075	485278	7.82843e+06	1000
1.70818	5.50701	3.2239	489272	7.82843e+06	1000
1.72166	5.54	3.21782	493267	7.82843e+06	1000
1.73006	5.61633	3.24632	497261	7.82843e+06	1000
1.73072	5.63436	3.2555	501255	7.82843e+06	1000
1.73323	5.64558	3.25726	505249	7.82843e+06	1000
1.74343	5.70976	3.27501	509244	7.82843e+06	1000
1.74865	5.76345	3.29594	513238	7.82843e+06	1000
1.75359	5.78121	3.29679	517232	7.82842e+06	1000
1.75593	5.79908	3.30258	521227	7.82842e+06	1000
1.75739	5.80413	3.30269	525221	7.82842e+06	1000
1.75749	5.80448	3.3027	529215	7.82841e+06	1000
1.75749	5.80411	3.30251	533210	7.8284e+06	1000
1.75747	5.80415	3.30256	537204	7.82839e+06	1000
1.75747	5.80415	3.30256	541198	7.82839e+06	1000
1.75747	5.80415	3.30256	421385	7.82426e+06	1000
1.75745	5.80417	3.3026	425378	7.82428e+06	1000
1.75647	5.7909	3.29689	429372	7.82429e+06	1000
1.75278	5.77419	3.29431	433366	7.82431e+06	1000
1.74913	5.74579	3.28494	437359	7.82432e+06	1000
1.73511	5.65168	3.25725	441353	7.82434e+06	1000
1.70031	5.54399	3.26057	445346	7.82435e+06	1000
1.66719	5.45624	3.27271	449340	7.82436e+06	1000
1.64003	5.38157	3.28138	453334	7.82437e+06	1000
1.60444	5.3049	3.30639	457327	7.82438e+06	1000
1.57615	5.28912	3.35573	461320	7.82439e+06	1000
1.59203	5.28733	3.32113	465314	7.8244e+06	1000
1.61132	5.33536	3.31117	469307	7.82441e+06	1000
1.62072	5.35511	3.30416	473301	7.82441e+06	1000
1.6453	5.39379	3.2783	477294	7.82442e+06	1000
1.68263	5.50092	3.26924	481288	7.82442e+06	1000
1.69281	5.6117	3.31502	485281	7.82443e+06	1000
1.69134	5.5984	3.31004	489275	7.82443e+06	1000
1.70209	5.62302	3.30359	493268	7.82443e+06	1000
1.70747	5.66538	3.318	497261	7.82443e+06	1000
1.70806	5.61697	3.28851	501255	7.82443e+06	1000
1.71359	5.59114	3.26281	505248	7.82443e+06	1000
1.73035	5.64593	3.26289	509242	7.82443e+06	1000
1.74207	5.69253	3.26767	513235	7.82443e+06	1000
1.75248	5.71741	3.26248	517229	7.82442e+06	1000
1.75688	5.76251	3.27997	521222	7.82442e+06	1000
1.76009	5.78699	3.2879	525215	7.82441e+06	1000
1.75962	5.79641	3.29414	529209	7.82441e+06	1000
1.7586	5.80043	3.29832	533202	7.8244e+06	1000
1.75748	5.80408	3.3025	537196	7.82439e+06	1000
1.75747	5.80415	3.30256	541189	7.82438e+06	1000
1.75747	5.80415	3.30256	421402	7.82026e+06	1000
1.75746	5.80416	3.30259	425395	7.82027e+06	1000
1.75676	5.78864	3.29507	429388	7.82029e+06	1000
1.75428	5.7789	3.29418	433381	7.82031e+06	1000
1.74885	5.74673	3.286	437373	7.82032e+06	1000
1.73696	5.65132	3.25356	441366	7.82033e+06	1000
1.70756	5.55089	3.25077	445359	7.82035e+06	1000
1.67705	5.46294	3.25747	449351	7.82036e+06	1000
1.65443	5.37097	3.24641	453344	7.82037e+06	1000
1.63169	5.30284	3.2499	457337	7.82038e+06	1000
1.61119	5.29245	3.28481	461329	7.82039e+06	1000
1.63035	5.29447	3.24745	465322	7.8204e+06	1000
1.65622	5.36464	3.23909	469314	7.8204e+06	1000
1.66369	5.40835	3.25082	473307	7.82041e+06	1000
1.67599	5.45743	3.25625	477299	7.82042e+06	1000
1.69825	5.58789	3.29037	481292	7.82042e+06	1000
1.69126	5.69346	3.36639	485284	7.82042e+06	1000
1.67073	5.64549	3.37905	489277	7.82043e+06	1000
1.67126	5.65622	3.3844	493270	7.82043e+06	1000
1.67037	5.66204	3.38968	497262	7.82043e+06	1000
1.67046	5.55334	3.32444	501255	7.82043e+06	1000
1.68024	5.49773	3.27199	505247	7.82043e+06	1000
1.70482	5.54999	3.25548	509240	7.82043e+06	1000
1.71981	5.58193	3.24566	513232	7.82043e+06	1000
1.73839	5.62239	3.23426	517225	7.82042e+06	1000
1.74846	5.70183	3.26106	521217	7.82042e+06	1000
1.75593	5.75539	3.27769	525210	7.82041e+06	1000
1.75722	5.77771	3.28799	529202	7.82041e+06	1000
1.75932	5.79621	3.29457	533195	7.8204e+06	1000
1.7575	5.80385	3.30233	537187	7.82039e+06	1000
1.75747	5.80415	3.30256	541180	7.82038e+06	1000
1.75747	5.80415	3.30256	421420	7.81625e+06	1000
1.75746	5.80416	3.30258	425412	7.81627e+06	1000
1.75741	5.78839	3.29371	429404	7.81629e+06	1000
1.75527	5.79189	3.29972	433396	7.8163e+06	1000
1.74826	5.77084	3.30091	437387	7.81632e+06	1000
1.74071	5.70745	3.2788	441379	7.81633e+06	1000
1.71769	5.64112	3.28414	445371	7.81634e+06	1000
1.68768	5.56871	3.29962	449363	7.81636e+06	1000
1.66887	5.47192	3.27881	453354	7.81637e+06	1000
1.65428	5.40222	3.2656	457346	7.81638e+06	1000
1.6314	5.35484	3.28235	461338	7.81639e+06	1000
1.64267	5.31821	3.23754	465330	7.81639e+06	1000
1.66634	5.37217	3.22394	469321	7.8164e+06	1000
1.66546	5.39787	3.24107	473313	7.81641e+06	1000
1.66478	5.43483	3.26458	477305	7.81641e+06	1000
1.67648	5.57459	3.32517	481296	7.81642e+06	1000
1.66302	5.6785	3.41458	485288	7.81642e+06	1000
1.63782	5.62374	3.43368	489279	7.81643e+06	1000
1.63844	5.64505	3.44538	493271	7.81643e+06	1000
1.63726	5.63234	3.4401	497263	7.81643e+06	1000
1.64079	5.49784	3.35073	501254	7.81643e+06	1000
1.65421	5.43176	3.28361	505246	7.81643e+06	1000
1.68206	5.47896	3.2573	509238	7.81643e+06	1000
1.69756	5.49212	3.2353	513229	7.81642e+06	1000
1.7235	5.5487	3.21943	517221	7.81642e+06	1000
1.73876	5.65148	3.25029	521212	7.81642e+06	1000
1.75057	5.72513	3.27043	525204	7.81641e+06	1000
1.75431	5.75858	3.28252	529196	7.8164e+06	1000
1.76002	5.79451	3.29231	533187	7.8164e+06	1000
1.75753	5.80364	3.30216	537179	7.81639e+06	1000
1.75747	5.80415	3.30256	541171	7.81638e+06	1000
1.75747	5.80415	3.30256	421438	7.81225e+06	1000
1.75747	5.80415	3.30257	425429	7.81227e+06	1000
1.75759	5.79084	3.29476	429420	7.81229e+06	1000
1.75514	5.79696	3.30286	433411	7.8123e+06	1000
1.74709	5.77737	3.30686	437402	7.81232e+06	1000
1.74287	5.73225	3.28898	441392	7.81233e+06	1000
1.72699	5.69737	3.29902	445383	7.81234e+06	1000
1.70323	5.64176	3.3124	449374	7.81236e+06	1000
1.69078	5.56257	3.28995	453365	7.81237e+06	1000
1.68531	5.51565	3.27278	457356	7.81238e+06	1000
1.66434	5.47427	3.28916	461347	7.81239e+06	1000
1.66799	5.42427	3.25198	465337	7.81239e+06	1000
1.68391	5.46435	3.24503	469328	7.8124e+06	1000
1.67577	5.47176	3.26523	473319	7.81241e+06	1000
1.66481	5.48247	3.29315	477310	7.81241e+06	1000
1.66854	5.58297	3.34601	481300	7.81242e+06	1000
1.65505	5.65033	3.414	485291	7.81242e+06	1000
1.63072	5.59376	3.43024	489282	7.81242e+06	1000
1.63348	5.61016	3.43448	493273	7.81243e+06	1000
1.63072	5.57607	3.4194	497263	7.81243e+06	1000
1.63272	5.43417	3.32829	501254	7.81243e+06	1000
1.64205	5.35729	3.26256	505245	7.81243e+06	1000
1.6671	5.37836	3.22617	509235	7.81242e+06	1000
1.67784	5.36966	3.20034	513226	7.81242e+06	1000
1.70808	5.44149	3.18573	517217	7.81242e+06	1000
1.72761	5.56615	3.22187	521208	7.81241e+06	1000
1.74401	5.66893	3.25051	525198	7.81241e+06	1000
1.751	5.72844	3.27152	529189	7.8124e+06	1000
1.76056	5.79053	3.28903	533180	7.8124e+06	1000
1.75755	5.8036	3.3021	537171	7.81239e+06	1000
1.75747	5.80415	3.30256	541161	7.81238e+06	1000
1.75747	5.80415	3.30256	421456	7.80825e+06	1000
1.75747	5.80415	3.30256	425446	7.80827e+06	1000
1.75743	5.79318	3.29639	429436	7.80829e+06	1000
1.75246	5.78732	3.30241	433426	7.8083e+06	1000
1.74253	5.75427	3.30225	437416	7.80832e+06	1000
1.73572	5.70399	3.28624	441406	7.80833e+06	1000
1.72012	5.68008	3.30213	445396	7.80834e+06	1000
1.69649	5.63456	3.3213	449386	7.80835e+06	1000
1.68872	5.59349	3.31226	453376	7.80836e+06	1000
1.69157	5.60262	3.31209	457365	7.80837e+06	1000
1.68287	5.62423	3.34204	461355	7.80838e+06	1000
1.68946	5.59868	3.31389	465345	7.80839e+06	1000
1.70594	5.64628	3.30978	469335	7.8084e+06	1000
1.69605	5.64938	3.3309	473325	7.80841e+06	1000
1.67488	5.62612	3.35912	477315	7.80841e+06	1000
1.66492	5.66363	3.40173	481305	7.80842e+06	1000
1.64786	5.70709	3.46333	485294	7.80842e+06	1000
1.62603	5.66356	3.48306	489284	7.80842e+06	1000
1.63173	5.676	3.47852	493274	7.80842e+06	1000
1.63003	5.61857	3.44691	497264	7.80843e+06	1000
1.63114	5.4628	3.34907	501254	7.80843e+06	1000
1.63598	5.34078	3.26457	505244	7.80843e+06	1000
1.65302	5.30158	3.20721	509233	7.80842e+06	1000
1.65532	5.2498	3.17147	513223	7.80842e+06	1000
1.68857	5.32567	3.15396	517213	7.80842e+06	1000
1.71314	5.46104	3.18774	521203	7.80841e+06	1000
1.73437	5.59511	3.22602	525193	7.80841e+06	1000
1.74635	5.68977	3.25809	529183	7.8084e+06	1000
1.76099	5.7837	3.28435	533172	7.80839e+06	1000
1.75769	5.80114	3.30044	537162	7.80839e+06	1000
1.75747	5.80415	3.30257	541152	7.80838e+06	1000
1.75747	5.80415	3.30256	421473	7.80425e+06	1000
1.75747	5.80415	3.30256	425463	7.80427e+06	1000
1.75717	5.79554	3.29822	429452	7.80428e+06	1000
1.74896	5.781	3.3054	433441	7.8043e+06	1000
1.73593	5.73301	3.30256	437430	7.80431e+06	1000
1.72472	5.68515	3.29627	441419	7.80433e+06	1000
1.70728	5.66795	3.31987	445408	7.80434e+06	1000
1.68015	5.63034	3.35109	449397	7.80435e+06	1000
1.67502	5.61548	3.35248	453386	7.80436e+06	1000
1.68505	5.66371	3.36116	457375	7.80437e+06	1000
1.68866	5.70133	3.37624	461364	7.80438e+06	1000
1.69988	5.68304	3.34321	465353	7.80439e+06	1000
1.72379	5.71599	3.31593	469342	7.8044e+06	1000
1.72052	5.71344	3.32075	473331	7.8044e+06	1000
1.69786	5.68461	3.3481	477320	7.80441e+06	1000
1.68134	5.7107	3.39652	481309	7.80441e+06	1000
1.66424	5.75533	3.45822	485298	7.80442e+06	1000
1.64503	5.7644	3.50414	489287	7.80442e+06	1000
1.6487	5.79202	3.51308	493276	7.80442e+06	1000
1.64164	5.71201	3.47946	497265	7.80442e+06	1000
1.63557	5.55251	3.39484	501253	7.80442e+06	1000
1.63328	5.40228	3.30763	505242	7.80442e+06	1000
1.63737	5.29595	3.23442	509231	7.80442e+06	1000
1.62886	5.19983	3.19232	513220	7.80442e+06	1000
1.66342	5.26985	3.16807	517209	7.80442e+06	1000
1.69411	5.38935	3.18122	521198	7.80441e+06	1000
1.71972	5.5309	3.21617	525187	7.80441e+06	1000
1.73835	5.65166	3.25116	529176	7.8044e+06	1000
1.75981	5.77054	3.27907	533165	7.80439e+06	1000
1.75797	5.79337	3.29548	537154	7.80439e+06	1000
1.75747	5.80416	3.30257	541143	7.80438e+06	1000
1.75747	5.80415	3.30256	421491	7.80025e+06	1000
1.75747	5.80415	3.30256	425479	7.80027e+06	1000
1.75712	5.79823	3.29985	429468	7.80028e+06	1000
1.74681	5.78985	3.31452	433456	7.8003e+06	1000
1.73356	5.73216	3.30658	437444	7.80031e+06	1000
1.72141	5.69135	3.30621	441432	7.80033e+06	1000
1.70111	5.67033	3.3333	445420	7.80034e+06	1000
1.66692	5.62424	3.37403	449409	7.80035e+06	1000
1.65644	5.58947	3.37439	453397	7.80036e+06	1000
1.65885	5.64508	3.40301	457385	7.80037e+06	1000
1.65456	5.65719	3.41915	461373	7.80038e+06	1000
1.65762	5.63135	3.39725	465361	7.80039e+06	1000
1.68016	5.65388	3.36509	469349	7.8004e+06	1000
1.68154	5.67265	3.37348	473337	7.8004e+06	1000
1.66346	5.65815	3.40143	477325	7.80041e+06	1000
1.65517	5.697	3.44194	481313	7.80041e+06	1000
1.65338	5.75901	3.48318	485301	7.80042e+06	1000
1.64994	5.82314	3.5293	489289	7.80042e+06	1000
1.65603	5.84478	3.5294	493277	7.80042e+06	1000
1.65322	5.74374	3.47428	497265	7.80042e+06	1000
1.64673	5.59706	3.3989	501253	7.80042e+06	1000
1.63903	5.43139	3.31379	505241	7.80042e+06	1000
1.63359	5.2604	3.22015	509229	7.80042e+06	1000
1.6275	5.15065	3.16477	513217	7.80042e+06	1000
1.66074	5.21288	3.13889	517205	7.80041e+06	1000
1.69326	5.3112	3.13668	521193	7.80041e+06	1000
1.72005	5.45713	3.17265	525181	7.8004e+06	1000
1.74094	5.60976	3.22226	529169	7.8004e+06	1000
1.76035	5.74464	3.26336	533157	7.80039e+06	1000
1.75883	5.78181	3.2873	537145	7.80038e+06	1000
1.75753	5.80456	3.30268	541134	7.80037e+06	1000
1.75747	5.80415	3.30256	421509	7.79625e+06	1000
1.75747	5.80415	3.30256	425496	7.79626e+06	1000
1.757	5.80049	3.30137	429484	7.79628e+06	1000
1.74767	5.80263	3.32021	433471	7.7963e+06	1000
1.7377	5.73028	3.29761	437458	7.79631e+06	1000
1.72691	5.67673	3.28722	441446	7.79632e+06	1000
1.70522	5.62912	3.30112	445433	7.79634e+06	1000
1.66921	5.56496	3.33389	449420	7.79635e+06	1000
1.65392	5.4902	3.31951	453407	7.79636e+06	1000
1.64481	5.54186	3.36931	457394	7.79637e+06	1000
1.63067	5.54556	3.40078	461382	7.79638e+06	1000
1.6265	5.54289	3.40785	465369	7.79639e+06	1000
1.64507	5.56461	3.38259	469356	7.79639e+06	1000
1.64519	5.61773	3.41464	473343	7.7964e+06	1000
1.63116	5.62235	3.44684	477330	7.79641e+06	1000
1.63016	5.68029	3.48449	481317	7.79641e+06	1000
1.63892	5.74318	3.50425	485304	7.79642e+06	1000
1.64113	5.84157	3.55949	489292	7.79642e+06	1000
1.64756	5.8273	3.53692	493279	7.79642e+06	1000
1.64819	5.7036	3.46054	497266	7.79642e+06	1000
1.63989	5.53997	3.37826	501253	7.79642e+06	1000
1.62758	5.34958	3.28683	505240	7.79642e+06	1000
1.61991	5.13004	3.16687	509227	7.79642e+06	1000
1.62052	5.0383	3.10906	513214	7.79642e+06	1000
1.65367	5.09821	3.08296	517201	7.79641e+06	1000
1.6898	5.20179	3.07835	521188	7.79641e+06	1000
1.71935	5.37233	3.12463	525176	7.7964e+06	1000
1.74273	5.56734	3.19461	529163	7.7964e+06	1000
1.76018	5.71538	3.24704	533150	7.79639e+06	1000
1.75951	5.77215	3.28054	537137	7.79638e+06	1000
1.7576	5.80514	3.30287	541124	7.79637e+06	1000
1.75747	5.80415	3.30256	421527	7.79224e+06	1000
1.75747	5.80415	3.30256	425513	7.79226e+06	1000
1.7571	5.80145	3.30173	429500	7.79228e+06	1000
1.7491	5.81085	3.32219	433486	7.79229e+06	1000
1.74239	5.72826	3.28758	437473	7.79231e+06	1000
1.7331	5.65975	3.26568	441459	7.79232e+06	1000
1.70622	5.57882	3.26969	445445	7.79234e+06	1000
1.66238	5.48817	3.3014	449432	7.79235e+06	1000
1.6368	5.36886	3.2801	453418	7.79236e+06	1000
1.60961	5.39785	3.35351	457404	7.79237e+06	1000
1.58065	5.38443	3.40648	461390	7.79238e+06	1000
1.57736	5.4096	3.42953	465377	7.79239e+06	1000
1.60197	5.45314	3.40402	469363	7.79239e+06	1000
1.60962	5.55254	3.4496	473349	7.7924e+06	1000
1.61057	5.60139	3.47789	477335	7.79241e+06	1000
1.62296	5.71132	3.51907	481322	7.79241e+06	1000
1.63161	5.77988	3.54244	485308	7.79241e+06	1000
1.63018	5.88267	3.60861	489294	7.79242e+06	1000
1.62879	5.83225	3.58072	493280	7.79242e+06	1000
1.62505	5.67604	3.49284	497266	7.79242e+06	1000
1.61144	5.46956	3.3942	501253	7.79242e+06	1000
1.60089	5.25436	3.28215	505239	7.79242e+06	1000
1.59676	5.0126	3.13923	509225	7.79242e+06	1000
1.60843	4.93699	3.06944	513211	7.79242e+06	1000
1.64493	4.99078	3.03404	517197	7.79241e+06	1000
1.68688	5.10435	3.02591	521184	7.79241e+06	1000
1.71915	5.29787	3.08169	525170	7.7924e+06	1000
1.74432	5.52382	3.16674	529156	7.7924e+06	1000
1.75996	5.68111	3.22799	533142	7.79239e+06	1000
1.76014	5.76117	3.27313	537129	7.79238e+06	1000
1.75767	5.80571	3.30307	541115	7.79237e+06	1000
1.75747	5.80415	3.30256	421545	7.78824e+06	1000
1.75747	5.80415	3.30256	425530	7.78826e+06	1000
1.75723	5.80249	3.30207	429516	7.78828e+06	1000
1.75092	5.81975	3.32382	433501	7.78829e+06	1000
1.74681	5.73644	3.28395	437487	7.78831e+06	1000
1.73957	5.66268	3.25522	441472	7.78832e+06	1000
1.70784	5.5601	3.25563	445458	7.78833e+06	1000
1.65649	5.44325	3.28602	449443	7.78835e+06	1000
1.61949	5.28304	3.26215	453428	7.78836e+06	1000
1.57055	5.26825	3.3544	457414	7.78837e+06	1000
1.51928	5.21085	3.42981	461399	7.78838e+06	1000
1.51126	5.22792	3.4593	465385	7.78838e+06	1000
1.53765	5.27631	3.43141	469370	7.78839e+06	1000
1.54871	5.38613	3.47782	473355	7.7884e+06	1000
1.5684	5.46484	3.48433	477341	7.7884e+06	1000
1.60217	5.61141	3.50237	481326	7.78841e+06	1000
1.61635	5.66391	3.50413	485311	7.78841e+06	1000
1.61387	5.72836	3.54946	489296	7.78842e+06	1000
1.6118	5.64388	3.5016	493282	7.78842e+06	1000
1.60876	5.48136	3.40721	497267	7.78842e+06	1000
1.59298	5.26859	3.30737	501252	7.78842e+06	1000
1.58702	5.08259	3.2026	505238	7.78842e+06	1000
1.59116	4.87737	3.0653	509223	7.78842e+06	1000
1.61331	4.84503	3.00317	513208	7.78841e+06	1000
1.64836	4.90097	2.97325	517193	7.78841e+06	1000
1.69156	5.03374	2.97581	521179	7.78841e+06	1000
1.72336	5.24464	3.04327	525164	7.7884e+06	1000
1.74691	5.48777	3.14141	529149	7.78839e+06	1000
1.75907	5.64826	3.21093	533135	7.78839e+06	1000
1.76043	5.75389	3.26845	537120	7.78838e+06	1000
1.75774	5.80627	3.30326	541105	7.78837e+06	1000
1.75747	5.80415	3.30256	421563	7.78424e+06	1000
1.75747	5.80415	3.30256	425547	7.78426e+06	1000
1.75736	5.80334	3.3023	429532	7.78428e+06	1000
1.75297	5.82604	3.32353	433517	7.78429e+06	1000
1.75112	5.75251	3.28505	437501	7.78431e+06	1000
1.74542	5.67817	3.25318	441486	7.78432e+06	1000
1.7107	5.5702	3.2561	445470	7.78433e+06	1000
1.6568	5.44056	3.28377	449455	7.78434e+06	1000
1.61322	5.26281	3.26231	453439	7.78436e+06	1000
1.54942	5.21777	3.36756	457424	7.78437e+06	1000
1.4816	5.14406	3.47196	461408	7.78437e+06	1000
1.4686	5.15152	3.50776	465392	7.78438e+06	1000
1.49056	5.20716	3.49343	469377	7.78439e+06	1000
1.49462	5.30219	3.54751	473361	7.7844e+06	1000
1.52171	5.37576	3.53271	477346	7.7844e+06	1000
1.56966	5.51092	3.51091	481330	7.78441e+06	1000
1.58868	5.54204	3.48847	485314	7.78441e+06	1000
1.58693	5.55242	3.49885	489299	7.78441e+06	1000
1.59587	5.46741	3.42597	493283	7.78442e+06	1000
1.60305	5.31949	3.31835	497268	7.78442e+06	1000
1.59061	5.1132	3.21462	501252	7.78442e+06	1000
1.58989	4.94634	3.11113	505236	7.78442e+06	1000
1.60339	4.78183	2.98232	509221	7.78441e+06	1000
1.6294	4.76948	2.92714	513205	7.78441e+06	1000
1.65796	4.83096	2.91381	517190	7.78441e+06	1000
1.69852	4.98894	2.93722	521174	7.7844e+06	1000
1.72829	5.21775	3.01903	525158	7.7844e+06	1000
1.74858	5.47025	3.1284	529143	7.78439e+06	1000
1.75754	5.6379	3.20783	533127	7.78439e+06	1000
1.76036	5.75704	3.27037	537112	7.78438e+06	1000
1.75781	5.80682	3.30345	541096	7.78437e+06	1000
1.75747	5.80415	3.30256	421581	7.78024e+06	1000
1.75747	5.80415	3.30256	425564	7.78026e+06	1000
1.75745	5.80381	3.30241	429548	7.78027e+06	1000
1.75463	5.82158	3.31784	433532	7.78029e+06	1000
1.7529	5.75914	3.28549	437515	7780304	1000
1.74618	5.68778	3.25726	441499	7.78032e+06	1000
1.71105	5.59346	3.26902	445483	7.78033e+06	1000
1.66188	5.47461	3.29422	449466	7.78034e+06	1000
1.61929	5.31801	3.28415	453450	7.78035e+06	1000
1.54913	5.24893	3.3883	457433	7.78036e+06	1000
1.47624	5.17235	3.50372	461417	7.78037e+06	1000
1.46398	5.16534	3.52828	465400	7.78038e+06	1000
1.47914	5.20958	3.52203	469384	7.78039e+06	1000
1.4755	5.2634	3.56719	473367	7.7804e+06	1000
1.51537	5.34861	3.52957	477351	7.7804e+06	1000
1.57718	5.47788	3.47321	481334	7.78041e+06	1000
1.59435	5.49673	3.44762	485318	7.78041e+06	1000
1.59226	5.47602	3.43914	489301	7.78041e+06	1000
1.61272	5.4144	3.35731	493285	7.78041e+06	1000
1.61871	5.26482	3.25249	497268	7.78042e+06	1000
1.60245	5.04438	3.14792	501252	7.78042e+06	1000
1.60832	4.8848	3.03721	505235	7.78042e+06	1000
1.62699	4.75068	2.91993	509219	7.78041e+06	1000
1.64464	4.7362	2.87978	513202	7.78041e+06	1000
1.66552	4.80048	2.88227	517186	7.78041e+06	1000
1.70094	4.98581	2.93121	521169	7.7804e+06	1000
1.72556	5.22412	3.02749	525153	7.7804e+06	1000
1.74302	5.4733	3.14014	529136	7.78039e+06	1000
1.75396	5.64675	3.21943	533120	7.78038e+06	1000
1.75911	5.76825	3.27908	537103	7.78038e+06	1000
1.75774	5.80659	3.30343	541087	7.78037e+06	1000
1.75747	5.80415	3.30256	421599	7.77624e+06	1000
1.75747	5.80415	3.30256	425581	7.77626e+06	1000
1.75746	5.80393	3.30246	429564	7.77627e+06	1000
1.75458	5.81078	3.31177	433547	7.77629e+06	1000
1.75061	5.76538	3.29335	437530	7.7763e+06	1000
1.7415	5.70576	3.27635	441512	7.77632e+06	1000
1.70714	5.63559	3.30118	445495	7.77633e+06	1000
1.66299	5.53463	3.32813	449478	7.77634e+06	1000
1.62277	5.4111	3.33449	453460	7.77635e+06	1000
1.55541	5.31515	3.41721	457443	7.77636e+06	1000
1.48668	5.23088	3.51849	461426	7.77637e+06	1000
1.4807	5.19983	3.51175	465408	7.77638e+06	1000
1.49358	5.2353	3.50519	469391	7.77639e+06	1000
1.49408	5.25924	3.52004	473374	7.77639e+06	1000
1.54495	5.37165	3.47691	477356	7.7764e+06	1000
1.61463	5.50501	3.40946	481339	7.7764e+06	1000
1.62126	5.52551	3.40815	485321	7.77641e+06	1000
1.61756	5.47351	3.38381	489304	7.77641e+06	1000
1.63666	5.43236	3.31918	493286	7.77641e+06	1000
1.63472	5.26582	3.22124	497269	7.77641e+06	1000
1.61292	5.02693	3.11666	501251	7.77641e+06	1000
1.63027	4.86785	2.98591	505234	7.77641e+06	1000
1.65118	4.75806	2.88161	509217	7.77641e+06	1000
1.66218	4.72195	2.84082	513199	7.77641e+06	1000
1.6782	4.78014	2.84838	517182	7.77641e+06	1000
1.7087	4.9815	2.91537	521164	7.7764e+06	1000
1.72526	5.22092	3.02616	525147	7.7764e+06	1000
1.73935	5.46039	3.13933	529129	7.77639e+06	1000
1.75184	5.64673	3.22331	533112	7.77638e+06	1000
1.75822	5.77576	3.285	537095	7.77637e+06	1000
1.75768	5.80602	3.30323	541077	7.77637e+06	1000
1.75747	5.80415	3.30256	421617	7.77224e+06	1000
1.75747	5.80415	3.30256	425599	7.77225e+06	1000
1.75746	5.80403	3.3025	429580	7.77227e+06	1000
1.75478	5.80647	3.30894	433562	7.77229e+06	1000
1.74924	5.78206	3.30547	437544	7.7723e+06	1000
1.73908	5.74596	3.30401	441526	7.77231e+06	1000
1.71059	5.71043	3.33828	445508	7.77233e+06	1000
1.67667	5.63547	3.3611	449489	7.77234e+06	1000
1.64586	5.54326	3.36801	453471	7.77235e+06	1000
1.5915	5.41739	3.40394	457453	7.77236e+06	1000
1.53447	5.30946	3.46012	461435	7.77237e+06	1000
1.5288	5.23785	3.42613	465416	7.77238e+06	1000
1.53274	5.2535	3.42751	469398	7.77239e+06	1000
1.52466	5.24414	3.43956	473380	7.77239e+06	1000
1.56442	5.37072	3.43304	477361	7.7724e+06	1000
1.62269	5.49722	3.38771	481343	7.7724e+06	1000
1.61727	5.51986	3.41308	485325	7.77241e+06	1000
1.61066	5.43565	3.37481	489306	7.77241e+06	1000
1.63226	5.40442	3.311	493288	7.77241e+06	1000
1.63385	5.23693	3.20528	497270	7.77241e+06	1000
1.61793	5.0137	3.09883	501251	7.77241e+06	1000
1.64838	4.87663	2.95844	505233	7.77241e+06	1000
1.6742	4.80889	2.87236	509214	7.77241e+06	1000
1.68065	4.77351	2.84028	513196	7.77241e+06	1000
1.69206	4.83407	2.85692	517178	7.7724e+06	1000
1.7167	5.04024	2.936	521159	7.7724e+06	1000
1.72599	5.2674	3.05181	525141	7.77239e+06	1000
1.73676	5.48282	3.15692	529123	7.77239e+06	1000
1.75029	5.66365	3.23584	533104	7.77238e+06	1000
1.75743	5.78548	3.29202	537086	7.77237e+06	1000
1.75761	5.80545	3.30304	541068	7.77236e+06	1000
1.75747	5.80415	3.30256	421635	7.76823e+06	1000
1.75747	5.80415	3.30256	425616	7.76825e+06	1000
1.75747	5.80407	3.30252	429597	7.76827e+06	1000
1.7555	5.8036	3.30595	433578	7.76828e+06	1000
1.7505	5.79171	3.3086	437558	7.7683e+06	1000
1.74212	5.77194	3.31317	441539	7.76831e+06	1000
1.72242	5.75886	3.34347	445520	7.76833e+06	1000
1.70095	5.71076	3.3574	449501	7.76834e+06	1000
1.68074	5.65521	3.36471	453482	7.76835e+06	1000
1.64198	5.53153	3.36882	457463	7.76836e+06	1000
1.59927	5.42903	3.39469	461443	7.76837e+06	1000
1.59457	5.35408	3.35769	465424	7.76838e+06	1000
1.58941	5.36545	3.37575	469405	7.76838e+06	1000
1.57282	5.33971	3.39499	473386	7.76839e+06	1000
1.59185	5.46977	3.43611	477367	7.7684e+06	1000
1.62459	5.58262	3.43633	481347	7.7684e+06	1000
1.59647	5.59899	3.50712	485328	7.76841e+06	1000
1.57978	5.50269	3.48321	489309	7.76841e+06	1000
1.59531	5.47924	3.4346	493289	7.76841e+06	1000
1.59976	5.31561	3.32277	497270	7.76841e+06	1000
1.59614	5.10509	3.1984	501251	7.76841e+06	1000
1.64482	4.97746	3.02615	505232	7.76841e+06	1000
1.67922	4.92022	2.93006	509212	7.76841e+06	1000
1.6882	4.87078	2.88519	513193	7.76841e+06	1000
1.70187	4.92347	2.89298	517174	7.7684e+06	1000
1.72326	5.11941	2.97076	521154	7.7684e+06	1000
1.72717	5.32362	3.08227	525135	7.76839e+06	1000
1.7361	5.51541	3.1769	529116	7.76839e+06	1000
1.75035	5.68708	3.24912	533097	7.76838e+06	1000
1.75696	5.79503	3.29832	537078	7.76837e+06	1000
1.75754	5.80488	3.30284	541058	7.76836e+06	1000
1.75747	5.80415	3.30256	421653	7.76423e+06	1000
1.75747	5.80415	3.30256	425633	7.76425e+06	1000
1.75747	5.80411	3.30254	429613	7.76427e+06	1000
1.75617	5.80271	3.30419	433593	7.76428e+06	1000
1.75212	5.80004	3.31029	437573	7.7643e+06	1000
1.74618	5.79341	3.31776	441553	7.76431e+06	1000
1.73464	5.7956	3.3411	445533	7.76432e+06	1000
1.72372	5.77291	3.34909	449513	7.76434e+06	1000
1.71257	5.74546	3.35488	453493	7.76435e+06	1000
1.68709	5.62438	3.33378	457473	7.76436e+06	1000
1.65619	5.52017	3.33305	461452	7.76437e+06	1000
1.65191	5.44834	3.29821	465432	7.76438e+06	1000
1.64051	5.45318	3.32408	469412	7.76438e+06	1000
1.62118	5.42853	3.34851	473392	7.76439e+06	1000
1.62375	5.57103	3.43097	477372	7.7644e+06	1000
1.63264	5.69404	3.48762	481352	7.7644e+06	1000
1.58302	5.7001	3.60078	485331	7.7644e+06	1000
1.55258	5.58234	3.59552	489311	7.76441e+06	1000
1.54907	5.51656	3.56121	493291	7.76441e+06	1000
1.54714	5.33468	3.44809	497271	7.76441e+06	1000
1.55254	5.11227	3.29284	501251	7.76441e+06	1000
1.61679	4.98806	3.08515	505230	7.76441e+06	1000
1.6615	4.94452	2.97593	509210	7.76441e+06	1000
1.68364	4.91759	2.92081	513190	7.76441e+06	1000
1.70789	4.9717	2.91101	517170	7.7644e+06	1000
1.7297	5.16946	2.98864	521150	7.7644e+06	1000
1.7309	5.3639	3.0989	525129	7.76439e+06	1000
1.73894	5.54172	3.18683	529109	7.76439e+06	1000
1.75211	5.69788	3.25201	533089	7.76438e+06	1000
1.75673	5.79971	3.30142	537069	7.76437e+06	1000
1.75747	5.80432	3.30265	541049	7.76436e+06	1000
1.75747	5.80415	3.30256	421671	7.76023e+06	1000
1.75747	5.80415	3.30256	425650	7.76025e+06	1000
1.75747	5.80414	3.30256	429629	7.76027e+06	1000
1.75673	5.80341	3.30352	433608	7.76028e+06	1000
1.75423	5.80677	3.31014	437587	7.7603e+06	1000
1.75113	5.80801	3.31672	441566	7.76031e+06	1000
1.74577	5.81414	3.33042	445545	7.76032e+06	1000
1.74114	5.80216	3.33239	449524	7.76034e+06	1000
1.73564	5.78409	3.33254	453503	7.76035e+06	1000
1.72175	5.67881	3.29828	457482	7.76036e+06	1000
1.70032	5.58136	3.28254	461461	7.76037e+06	1000
1.6943	5.52226	3.25932	465440	7.76037e+06	1000
1.67875	5.53425	3.29665	469419	7.76038e+06	1000
1.65591	5.52506	3.33658	473398	7.76039e+06	1000
1.63531	5.64613	3.45264	477377	7.76039e+06	1000
1.61859	5.76159	3.55963	481356	7.7604e+06	1000
1.55559	5.75613	3.70029	485335	7.7604e+06	1000
1.5154	5.61876	3.70779	489314	7.76041e+06	1000
1.49705	5.51297	3.68256	493293	7.76041e+06	1000
1.49728	5.34652	3.57082	497271	7.76041e+06	1000
1.51247	5.13387	3.39437	501250	7.76041e+06	1000
1.58266	5.01827	3.17077	505229	7.76041e+06	1000
1.63287	4.99059	3.05633	509208	7.76041e+06	1000
1.66846	4.9944	2.99342	513187	7.7604e+06	1000
1.70252	5.04807	2.96506	517166	7.7604e+06	1000
1.72822	5.23622	3.02983	521145	7.7604e+06	1000
1.73241	5.41742	3.1271	525124	7.76039e+06	1000
1.74257	5.57804	3.20105	529103	7.76038e+06	1000
1.75441	5.70937	3.25429	533081	7.76038e+06	1000
1.7571	5.80018	3.30099	537060	7.76037e+06	1000
1.75747	5.80415	3.30256	541039	7.76036e+06	1000
1.75747	5.80415	3.30256	421689	7.75623e+06	1000
1.75747	5.80415	3.30256	425667	7.75625e+06	1000
1.75747	5.80415	3.30256	429646	7.75626e+06	1000
1.7572	5.8048	3.30343	433624	7.75628e+06	1000
1.75619	5.80852	3.30745	437602	7.75629e+06	1000
1.75515	5.81248	3.31167	441580	7.75631e+06	1000
1.75389	5.81855	3.31752	445558	7.75632e+06	1000
1.75303	5.81314	3.31605	449536	7.75633e+06	1000
1.75187	5.8025	3.31218	453514	7.75634e+06	1000
1.74591	5.72979	3.28183	457492	7.75636e+06	1000
1.73185	5.65756	3.26677	461470	7.75636e+06	1000
1.72366	5.62509	3.26346	465448	7.75637e+06	1000
1.70612	5.65359	3.3137	469426	7.75638e+06	1000
1.67814	5.66919	3.37827	473404	7.75639e+06	1000
1.64053	5.76664	3.5151	477382	7.75639e+06	1000
1.60534	5.86102	3.65096	481360	7.7564e+06	1000
1.54122	5.8424	3.79076	485338	7.7564e+06	1000
1.49642	5.69468	3.80555	489316	7.7564e+06	1000
1.47384	5.55075	3.76618	493294	7.75641e+06	1000
1.47996	5.39902	3.64808	497272	7.75641e+06	1000
1.50457	5.21825	3.46826	501250	7.75641e+06	1000
1.57016	5.12038	3.26105	505228	7.75641e+06	1000
1.6235	5.11349	3.14968	509206	7.75641e+06	1000
1.66631	5.15879	3.09595	513184	7.7564e+06	1000
1.70345	5.22032	3.06456	517162	7.7564e+06	1000
1.72896	5.38006	3.11173	521140	7.75639e+06	1000
1.73695	5.53025	3.18389	525118	7.75639e+06	1000
1.74681	5.65429	3.23693	529096	7.75638e+06	1000
1.75599	5.74014	3.26889	533074	7.75638e+06	1000
1.75729	5.80256	3.30199	537052	7.75637e+06	1000
1.75747	5.80415	3.30256	541030	7.75636e+06	1000
1.75747	5.80415	3.30256	421707	7.75223e+06	1000
1.75747	5.80415	3.30256	425685	7.75225e+06	1000
1.75747	5.80415	3.30256	429662	7.75226e+06	1000
1.75747	5.80415	3.30256	433639	7.75228e+06	1000
1.75747	5.80435	3.30267	437616	7.75229e+06	1000
1.75747	5.80466	3.30285	441593	7.75231e+06	1000
1.75747	5.80478	3.30291	445571	7.75232e+06	1000
1.75743	5.80242	3.30166	449548	7.75233e+06	1000
1.75686	5.80092	3.30187	453525	7.75234e+06	1000
1.7535	5.7653	3.28788	457502	7.75235e+06	1000
1.74406	5.72715	3.2838	461479	7.75236e+06	1000
1.73699	5.72284	3.2947	465456	7.75237e+06	1000
1.7221	5.75657	3.34277	469433	7.75238e+06	1000
1.69841	5.78335	3.40516	473410	7.75239e+06	1000
1.66097	5.84585	3.51953	477387	7.75239e+06	1000
1.62241	5.91184	3.64385	481365	7.7524e+06	1000
1.56547	5.88896	3.76178	485342	7.7524e+06	1000
1.52413	5.77013	3.78586	489319	7.7524e+06	1000
1.4998	5.62701	3.75184	493296	7.7524e+06	1000
1.50542	5.50624	3.6576	497273	7.75241e+06	1000
1.53136	5.35799	3.49884	501250	7.75241e+06	1000
1.58693	5.27466	3.32382	505227	7.75241e+06	1000
1.63493	5.26246	3.21876	509204	7.7524e+06	1000
1.6774	5.3167	3.1696	513181	7.7524e+06	1000
1.71236	5.3692	3.13555	517158	7.7524e+06	1000
1.73439	5.49473	3.16811	521135	7.75239e+06	1000
1.74283	5.6098	3.21878	525112	7.75239e+06	1000
1.75111	5.70528	3.25809	529089	7.75238e+06	1000
1.75722	5.76147	3.27873	533066	7.75237e+06	1000
1.75743	5.80392	3.3025	537043	7.75237e+06	1000
1.75747	5.80415	3.30256	541020	7.75236e+06	1000
1.75747	5.80415	3.30256	421726	7.74823e+06	1000
1.75747	5.80415	3.30256	425702	7.74824e+06	1000
1.75747	5.80415	3.30256	429678	7.74826e+06	1000
1.75747	5.80415	3.30256	433655	7.74828e+06	1000
1.75747	5.80415	3.30256	437631	7.74829e+06	1000
1.75747	5.80415	3.30256	441607	7.74831e+06	1000
1.75747	5.80415	3.30256	445583	7.74832e+06	1000
1.75747	5.80415	3.30256	449560	7.74833e+06	1000
1.75736	5.80418	3.30279	453536	7.74834e+06	1000
1.75608	5.78613	3.29492	457512	7.74835e+06	1000
1.74997	5.76339	3.29341	461488	7.74836e+06	1000
1.74432	5.76444	3.3047	465464	7.74837e+06	1000
1.73364	5.79082	3.34027	469440	7.74838e+06	1000
1.71672	5.81721	3.38855	473417	7.74838e+06	1000
1.68789	5.85513	3.4689	477393	7.74839e+06	1000
1.65868	5.90295	3.55882	481369	7.74839e+06	1000
1.61961	5.88735	3.63505	485345	7.7484e+06	1000
1.58905	5.79751	3.64841	489321	7.7484e+06	1000
1.56845	5.67486	3.61814	493297	7.7484e+06	1000
1.57125	5.58234	3.55281	497273	7.7484e+06	1000
1.58942	5.46629	3.43918	501249	7.7484e+06	1000
1.62597	5.39903	3.3205	505226	7.7484e+06	1000
1.66055	5.39355	3.24805	509202	7.7484e+06	1000
1.69438	5.45297	3.21828	513178	7.7484e+06	1000
1.72183	5.50003	3.1943	517154	7.7484e+06	1000
1.73897	5.59551	3.21771	521130	7.74839e+06	1000
1.74715	5.68122	3.25171	525106	7.74839e+06	1000
1.7538	5.74751	3.27717	529082	7.74838e+06	1000
1.75761	5.77817	3.28752	533058	7.74837e+06	1000
1.75747	5.80418	3.30258	537035	7.74836e+06	1000
1.75747	5.80415	3.30256	541011	7.74836e+06	1000
1.75747	5.80415	3.30256	421744	7.74422e+06	1000
1.75747	5.80415	3.30256	425719	7.74424e+06	1000
1.75747	5.80415	3.30256	429695	7.74426e+06	1000
1.75747	5.80415	3.30256	433670	7.74428e+06	1000
1.75747	5.80415	3.30256	437645	7.74429e+06	1000
1.75747	5.80415	3.30256	441621	7.7443e+06	1000
1.75747	5.80415	3.30256	445596	7.74432e+06	1000
1.75747	5.80415	3.30256	449571	7.74433e+06	1000
1.75747	5.80415	3.30256	453547	7.74434e+06	1000
1.75707	5.79934	3.30057	457522	7.74435e+06	1000
1.75337	5.79209	3.3034	461497	7.74436e+06	1000
1.74881	5.79642	3.31449	465472	7.74437e+06	1000
1.74093	5.81643	3.34098	469448	7.74438e+06	1000
1.7287	5.83884	3.37759	473423	7.74438e+06	1000
1.70838	5.85483	3.42713	477398	7.74439e+06	1000
1.68909	5.87776	3.47984	481373	7.74439e+06	1000
1.66713	5.87054	3.52134	485348	7.7444e+06	1000
1.64974	5.81769	3.52643	489324	7.7444e+06	1000
1.63859	5.73657	3.50092	493299	7.7444e+06	1000
1.64257	5.68412	3.46051	497274	7.7444e+06	1000
1.65438	5.61814	3.39593	501249	7.7444e+06	1000
1.67409	5.57586	3.33069	505224	7.7444e+06	1000
1.69463	5.57377	3.28908	509199	7.7444e+06	1000
1.71575	5.62075	3.27597	513175	7.7444e+06	1000
1.73245	5.65268	3.26281	517150	7.74439e+06	1000
1.74364	5.70479	3.27177	521125	7.74439e+06	1000
1.75045	5.7517	3.28585	525100	7.74439e+06	1000
1.75517	5.78568	3.29636	529075	7.74438e+06	1000
1.75744	5.79477	3.29729	533051	7.74437e+06	1000
1.75747	5.80415	3.30256	537026	7.74436e+06	1000
1.75747	5.80415	3.30256	541001	7.74435e+06	1000
1.75747	5.80415	3.30256	421762	7.74022e+06	1000
1.75747	5.80415	3.30256	425737	7.74024e+06	1000
1.75747	5.80415	3.30256	429711	7.74026e+06	1000
1.75747	5.80415	3.30256	433685	7.74027e+06	1000
1.75747	5.80415	3.30256	437660	7.74029e+06	1000
1.75747	5.80415	3.30256	441634	7.7403e+06	1000
1.75747	5.80415	3.30256	445609	7.74032e+06	1000
1.75747	5.80415	3.30256	449583	7.74033e+06	1000
1.75747	5.80415	3.30256	453557	7.74034e+06	1000
1.75737	5.80432	3.30284	457532	7.74035e+06	1000
1.75606	5.80516	3.30578	461506	7.74036e+06	1000
1.7542	5.81086	3.31254	465480	7.74037e+06	1000
1.75063	5.82501	3.32738	469455	7.74037e+06	1000
1.74486	5.84558	3.35018	473429	7.74038e+06	1000
1.73517	5.85884	3.37653	477403	7.74039e+06	1000
1.72503	5.86922	3.40239	481378	7.74039e+06	1000
1.71456	5.86846	3.42273	485352	7.7404e+06	1000
1.70543	5.84362	3.42648	489326	7.7404e+06	1000
1.69981	5.7942	3.40874	493300	7.7404e+06	1000
1.70179	5.76144	3.38551	497275	7.7404e+06	1000
1.70829	5.7326	3.35575	501249	7.7404e+06	1000
1.71711	5.71104	3.32596	505223	7.7404e+06	1000
1.72838	5.71103	3.30427	509197	7.7404e+06	1000
1.73924	5.74094	3.30084	513172	7.7404e+06	1000
1.74703	5.76031	3.2972	517146	7.74039e+06	1000
1.75198	5.77851	3.29827	521120	7.74039e+06	1000
1.75549	5.79563	3.30143	525094	7.74038e+06	1000
1.75692	5.80595	3.30461	529069	7.74038e+06	1000
1.75746	5.80404	3.30252	533043	7.74037e+06	1000
1.75747	5.80415	3.30256	537017	7.74036e+06	1000
1.75747	5.80415	3.30256	540992	7.74035e+06	1000
1.75747	5.80415	3.30256	421780	7.73622e+06	1000
1.75747	5.80415	3.30256	425754	7.73624e+06	1000
1.75747	5.80415	3.30256	429727	7.73626e+06	1000
1.75747	5.80415	3.30256	433701	7.73627e+06	1000
1.75747	5.80415	3.30256	437674	7.73629e+06	1000
1.75747	5.80415	3.30256	441648	7.7363e+06	1000
1.75747	5.80415	3.30256	445621	7.73631e+06	1000
1.75747	5.80415	3.30256	449595	7.73633e+06	1000
1.75747	5.80415	3.30256	453568	7.73634e+06	1000
1.75747	5.80415	3.30256	457542	7.73635e+06	1000
1.75747	5.80416	3.30257	461515	7.73636e+06	1000
1.75733	5.80472	3.30315	465488	7.73637e+06	1000
1.75654	5.8079	3.30645	469462	7.73637e+06	1000
1.75521	5.81445	3.31268	473435	7.73638e+06	1000
1.75273	5.81777	3.31926	477409	7.73639e+06	1000
1.74923	5.82086	3.32766	481382	7.73639e+06	1000
1.74545	5.82219	3.33563	485355	7.73639e+06	1000
1.74246	5.81851	3.33924	489329	7.7364e+06	1000
1.74039	5.80496	3.33543	493302	7.7364e+06	1000
1.74061	5.79794	3.33097	497275	7.7364e+06	1000
1.74289	5.79138	3.32287	501249	7.7364e+06	1000
1.74614	5.78666	3.31398	505222	7.7364e+06	1000
1.74976	5.78405	3.30563	509195	7.7364e+06	1000
1.75315	5.79102	3.30321	513169	7.7364e+06	1000
1.75541	5.79473	3.30107	517142	7.73639e+06	1000
1.75664	5.79822	3.30075	521115	7.73639e+06	1000
1.75731	5.80108	3.30112	525089	7.73638e+06	1000
1.75747	5.80418	3.30259	529062	7.73638e+06	1000
1.75747	5.80415	3.30256	533035	7.73637e+06	1000
1.75747	5.80415	3.30256	537009	7.73636e+06	1000
1.75747	5.80415	3.30256	540982	7.73635e+06	1000
1.75436	5.85952	3.33997	421227	7.86027e+06	-3000
1.75436	5.85952	3.33997	425229	7.86029e+06	-3000
1.75436	5.85952	3.33997	429231	7.86031e+06	-3000
1.75436	5.85952	3.33997	433232	7.86032e+06	-3000
1.75436	5.85952	3.33997	437234	7.86034e+06	-3000
1.75436	5.85952	3.33997	441235	7.86035e+06	-3000
1.75436	5.85951	3.33996	445237	7.86036e+06	-3000
1.75438	5.85947	3.33991	449239	7.86037e+06	-3000
1.75439	5.85943	3.33987	453240	7.86038e+06	-3000
1.75439	5.85943	3.33986	457242	7.86039e+06	-3000
1.7544	5.85944	3.33985	461243	7.8604e+06	-3000
1.7544	5.85946	3.33987	465244	7.86041e+06	-3000
1.75438	5.85956	3.33996	469246	7.86042e+06	-3000
[truncated: 35,699 more rows]
